# Supplementary material for: Broad-range amplification and sequencing of the rpoB gene: a novel assay for bacterial identification in clinical microbiology
Source: J Clin Microbiol. 2024 Jun 17;62(7):e00266-24. doi: 10.1128/jcm.00266-24 (PMC11324016; doi:10.1128/jcm.00266-24)
Supplement: Table S3 — Sequencing data. [file jcm.00266-24-s0006.xlsx]

## Sheet: Sanger sequencing - isolates
Table S3. Results from the 16S rRNA gene and rpoB amplification and Sanger sequencing of all bacterial isolates.
Isolate	Sample type	16S rRNA ct value	16S rRNA sequencing results	Distance to next 16S rRNA	Taxonomic level	rpoB ct value	rpoB sequencing results	ID % with type strain	Distance to next rpoB	Taxonomic level rpoB	RpoB sequence	16S rRNA sequence	Maldi TOF MS results	Comments	Comments 2	Kolonne2
S01	Proficiency testing sample (Quality Control for Molecular Diagnostics)	17.8	Acinetobacter baumannii 100% / seifertii 99,4% /	Acinetobacter nosocomialis 99,1%/ calcoaceticus 99,1%/ pittii 97,8%/ parvus 95,9%	genus	24.1	Acinetobacter baumannii 100%	Acinetobacter baumannii ATCC 19606 99,6%	Acinetobacter nosocomialis 96,4% / seifertii 94,8% / pittii 93,7% /calcoaceticus 91% / parvus 90,8%	species	ATTATCTGAGATTACACATAAACGTCGTGTATCTGCGCTTGGTCCTGGTGGTTTAACACGTGAACGTGCAGGCTTCGAAGTACGTGACGTACACCAAACTCACTATGGTCGTGTTTGTCCAATTGAAACGCCTGAAGGTCCAAACATTGGTTTGATCAACTCGCTTTCTGTATACGCAAAAGCGAATGACTTCGGTTTCTTGGAAACTCCATACCGCAAAGTTGTAGATGGTCGTGTAACTGATGATGTTGAATATTTATCTGCAATTGAAGAAGTAGGTACTGTTATTGCACAGGCCGACTCTGCAGTAGATAAAGATGGCAACTTAACAGAAGAATTCGTTTCTGTTCGTCATCAAGGTGAATTCGTACGTATGCCGCCTGAAAAAGTAACGCATAT…	GGCGGCAGGCTTAACACATGCAAGTCGAGCGGGGGAAGGTAGCTTGCTACCGGACCTAGCGGCGGACGGGTGAGTAATGCTTAGGAATCTGCCTATTAGTGGGGGACAACATCTCGAAAGGGATGCTAATACCGCATACGTCCTACGGGAGAAAGCAGGGGATCTTCGGACCTTGCGCTAATAGATGAGCCTAAGTCGGATTAGCTAGTTGGTGGGGTAAAGGCCTACCAAGGCGACGATCTGTAGCGGGTCTGAGAGGATGATCCGCCACACTGGGACTGAGACACGGCCCAGACTCCTACGGGAGGCAGCAGTGGGGAATATTGGACAATGGGGGGAACCCTGATCCAGCCATGCCGCGTGTGTGAAGAAGGCCTTATGGTTGTAAAGCACTTTAAG…	not available	ANI: A.seifertii AS48 vs. A.baumanii type: 89,89/ A.seifertii AS 48 vs. A.seifertii FDAARGOS 1400: 97%
S02	abscess material	16.654	Shaalia meyeri 100%	Shaalia odontolytica 98,7%	species	24.393	Shaalia meyeri 99,8%	Schaalia meyeri FDAAGROS 985 99,4%	Schaalia odontolytica 92,3%	species	GTTGGCGGGCCTGACCCACAAGCGCCGCCTGTCGGCCCTGGGTCCCGGCGGCCTGTCGCGCGACCGCGCCGGCATGGAAGTGCGAGACGTTCACCCCTCGCACTACGGCCGCATGTGCCCGATCGAATCCCCCGAAGGTCCGAACATCGGCCTCATCGGTTCGCTCGCGACCTTCGCGCGCATCAACCCCTTCGGCTTCATCGAGACGCCCTACCGCGTCGTTGAGGGCGGAAAGGTCACCGACCAGATCCGCTACCTCACCGCGGACGATGAGAAGGGCCACTTCATCGCCCAGGCCTCGTCGCCCCTGAACGCAGACGGCTCCTTCGCCGAGCGCGACGTCCTATGCCGCGTCGCCGGCGAAGACCCGACGCTGATCGGGCGCGAACGCGTCGACTA…	GGCGGCGTGCTTAACACATGCAAGTCGAACGCTGAAGCCTAGCTTGCTGGGTGGATGAGTGGCGAACGGGTGAGTAACACGTGAGTAACCTGCCCTCTTCTTTGGGATAACGCCCGGAAATGGGTGCTAATACTGGATATTCACTGGTCTTCGCATGGGGGTTGGTGGAAAGGGTTTTTCTGGTGGGGGATGGGCTCGCGGCCTATCAGCTTGTTGGTGGGGTGATGGCCTACCAAGGCTTTGACGGGTAGCCGGCCTGAGAGGGTGACCGGTCACATTGGGACTGAGATACGGCCCAGACTCCTACGGGAGGCAGCAGTGGGGAATATTGCACAATGGGCGCAAGCCTGATGCAGCGACGCCGCGTGAGGGATGGAGGCCTTCGGGTTGTGAACCTCT…	Schaalia meyeri 2,39 A
S03	blood	19.608	Actinomyces viscosus 100% / naeslundii 99,8% / oris 99,5%		genus	25.424	Actinomyces naeslundii 100% wgs	Actinomyces naeslundii NCTC 10301 98,4%	Actinomyces oris 98,4% / oris CCUG 34288 type strain 97,5%/ viscosus 97,9%	species	GCTGGCGGGCCTGACTCACAAGCGCCGTCTGAGCGCCCTGGGCCCCGGCGGTCTGTCCCGTGAGCGCGCCTCCATGGAGGTCCGCGACGTCCACACCTCGCATTACGGGCGCATGTGCCCCATCGAGTCCCCCGAGGGCCCCAACATCGGCCTCATCGGCTCGCTGGCCACCTTCGGACGCATCAACCCCTTCGGCTTCGTCGAGACCCCCTACCGCGTCGTCGTCGACGGCCAGGTCACCGACGAGACCCACTACCTGACGGCCGACGACGAGGACCGCCACGTCATCGCCCAGGCCAACGTCACCCTCACCGAGGACGGCCACTTCGCCGAGGACCACGTCCTGTGCCGCGTCACCGGCGGCGAGCCGGCCCTCGTGCCCTCCTCGCAGGTGGACCT…	GGCGGCGTGCTTAACACATGCAAGTCGAACGGTGAAGGAGCCAGCTTGCTGGTTCTGGATGAGTGGCGAACGGGTGAGTAACACGTGAGTAACCTGCCCCCTTCTTCTGGATAACCGCATGAAAGTGTGGCTAATACGGGATATTCTGGGTCTGTCGCATGGTGGGCCTGGGAAAGGTTTGTTCCGGTGGGGGATGGGCTCGCGGCCTATCAGCTTGTTGGTGGGGTGATGGCCTACCAAGGCGGTGACGGGTAGCCGGCCTGAGAGGGTGGACGGTCACACTGGGACTGAGACACGGCCCAGACTCCTACGGGAGGCAGCAGTGGGGAATATTGCACAATGGGCGCAAGCCTGATGCAGCGACGCCGCGTGAGGGATGGAGGCCTTCGGGTTGTGAAC…	Actinomyces naeslundii 2,17 C	Result ok. Discrimination possible. Consistant branching/clustering i WGS database. ANI: A.naeslundii type NCTC 10301 vs A.oris T14V: 87,72%
S04	bone tissue	14.498	Actinomyces oris 98,8% /viscosus 98,5%	Actinomyces naeslundii 97,7% / oral taxon 171 97,5% /oral taxon 170 96,2%	genus	22.767	Actinomyces oris 99,6% / 100% wgs A7A-1 (oral taxon 171 99%)	Actinomyces oris FDAAGROS 1037 98,4%	Actinomyces naeslundii 98,6% /viscosus 98,4% / oral taxon 170 98,6%	species	CGCTGGCGGGCCTGACCCACAAGCGCCGCCTGAGCGCCCTGGGCCCCGGCGGTCTGTCCCGTGAGCGCGCCTCCATGGAGGTCCGCGACGTCCACACCTCGCACTACGGGCGCATGTGCCCCATCGAGTCCCCCGAGGGCCCCAACATCGGCCTCATCGGCTCGCTGGCGACCTTCGGGCGCATCAACCCCTTCGGCTTCGTCGAGACCCCCTACCGCGTCGTCGTCGACGGCCGGGTCACCGACGAGACCCACTACCTGACGGCCGACGACGAGGACCGCCACGTCATCGCCCAGGCCAACGTCGCCCTCACCGAGGACGGCCACTTCGCCGAGGACCACGTCCTGTGCCGCGTCACCGGCGGTGAGCCGGCCCTCGTGCCCTCCTCGCAGGTGGACC…	GGCGGCGTGCTTAACACATGCAAGTCGAACGGTGAAGGGACTGGTTTTTGCTGGTTCTGGATTAGTGGCGAACGGGTGAGTAACACGTGAGTAACCTGCCCCCTTCTTCTGGATAACCGCATGAAAGTGTGGCTAATACGGGATATTCTGGGTCTGTCGCATGGCGGGTGTGGGAAAGATGCGCCTTTGGGTGTTTTTGGTGGGGGATGGGCTCGCGGCCTATCAGCTTGTTGGTGGGGTGATGGCCTACCAAGGCGGTGACGGGTAGCCGGCCTGAGAGGGTGGACGGTCACACTGGGACTGAGACACGGCCCAGACTCCTACGGGAGGCAGCAGTGGGGAATATTGCACAATGGGCGCAAGCCTGATGCAGCGACGCCGCGTGAGGGATGGAGGCCT…	Actinomyces oris 2,36A	Result ok. Discrimination possible. Consistant branching/clustering i WGS database. Actinomyces oris HOT-893 is part of a cluster of taxa that includes Actinomyces sp. HOT-169 170 171 and 175. Whether these taxa should be lumped into a single large fuzzy species or kept separate as distinct genotypes will require further investigation.
S05	blood	20.563	Actinomyces naeslundii 99% / naeslundii JCM 9349 type strain/NCTC 10301 type strain 98,8% / Actinomyces marsielle-P3109 (oralis) 98,4%	Actinomyces viscosus 97,7%/oris 97,9%	genus	26.124	Actinomyces "oralis" / sp. Marseille-P3109 100%		Actinomyces naeslundii ATCC 27039 98.6%/ naeslundii NCTCT 10301 98,1%/ Actinomyces oris 98.1% / Actinomyces viscosus 98.1%	species	GCTGGCGGGTCTGACCCACAAGCGCCGTCTGAGTGCCCTGGGCCCCGGCGGACTGTCCCGTGAGCGCGCCTCCATGGAGGTCCGCGACGTCCACACCTCGCACTACGGGCGCATGTGCCCCATCGAGTCCCCCGAGGGCCCCAACATCGGCCTCATCGGCTCGCTGGCCACCTTCGGGCGCATCAACCCCTTCGGCTTCGTCGAGACCCCCTACCGCGTCGTCGTCGACGGCCACGTCACCGACGAGACCCACTACCTGACGGCCGACGACGAGGACCGCCACGTCATCGCCCAGGCCAACGTCACCCTCACCGAGGACGGCCACTTCGCCGAGGACCACGTCCTGTGCCGCGTCACCGGCGGTGAGCCGGCCCTCGTGCCCTCCTCGCAGGTGGACCT…	GGCGGCGTGCTTAACACATGCAAGTCGAACGGTGAAGGGGCCTGCTTTTGTGGGTCCTGGATGAGTGGCGAACGGGTGAGTAACACGTGAGTAACCTGCCCCCTTCTTCTGGATAACCGCATGAAAGTGTGGCTAATACGGGATATTCTGGGTCTGTCGCATGGTGGGCCTGGGAAAGATTGCGCCTTTTGGGTGTTTTTGGTGGGGGATGGGCTCGCGGCCTATCAGCTTGTTGGTGGGGTGATGGCCTACCAAGGCGGTGACGGGTAGCCGGCCTGAGAGGGTGGACGGTCACACTGGGACTGAGACACGGCCCAGACTCCTACGGGAGGCAGCAGTGGGGAATATTGCACAATGGGCGCAAGCCTGATGCAGCGACGCCGCGTGAGGGATGGAGGC…	Actinomyces species/ Actinomyces oris 1,85B
S06	bone tissue	14.511	Actinomyces urogenitalis 100%/ urogenitalis CCUG 38702T 99,8%	Actinomyces faecalis 97,6%	species	25.589	Actinomyces urogenitalis 100%	Actinomyces urogenitalis DSM 15434 100%	Actinomyces faecalis 94,8%	species	GCTGGCCGGTCTGACGCACAAGCGTCGTCTGTCCGCCCTGGGCCCGGGTGGTCTGTCGCGCGAGCGCGCCTCCATGGAGGTGCGTGACGTCCACACCTCGCACTACGGCCGCATGTGCCCCATCGAGTCCCCTGAGGGCCCGAACATCGGTCTGATCGGATCGCTGGCGACCTTCGCCCGCATCAACCCCTTCGGCTTCGTTGAGACCCCGTACCGCGTGGTCAAGAATGGCCAGGTCACCGACGAGACCCACTACCTCACGGCTGACGACGAGGACCGGCACATCATCGCCCAGGCCAACGTCGAGCTGACCGAGGACGGGCACTTCGCTGAGTCCCACGTCCTGTGCCGTGTCACCGGAGGTGAGCCAGCGCTGGTTCCGGCCGGAGACGTCGACCT…	GGCGGCGTGCTTAACACATGCAAGTCGAACGGTGAAGCTCCAGCTTGCTGGGGTGGATGAGTGGCGAACGGGTGAGTAACACGTGAGTAACCTGCCCCCTTCTTCTGGATAACTGCTTGAAAGGGTAGCTAATACGGGATATTCTGGCCTGCTCGCATGGGTGGGTTTGGAAAGGTTTTTTCTGGTGGGGGATGGGCTCGCGGCCTATCAGCTTGTTGGTGGGGTGATGGCCTACCAAGGCGGTGACGGGTAGCCGGCCTGAGAGGGTGGACGGCCACACTGGGACTGAGACACGGCCCAGACTCCTACGGGAGGCAGCAGTGGGGAATATTGCACAATGGGCGCAAGCCTGATGCAGCGACGCCGCGTGAGGGATGGAGGCCTTCGGGTTGTAAACCT…	Actinomyces urogenitalis 2,43A
S07	blood	15.076	Aggregatibacter aphrophilus ATCC 33389 stype strain 99,8%	Aggregatibacter kilianii PN528T 97,4% / segnis 94,9%	species	22.257	Aggregatibacter aphrophilus NJ8700 99% /Aggregatibacter kilianii 98,6%	Aggregatibacter aphrophilus ATCC 33389 93,2% / kilianii PN528 98,6%	Aggregatibacter segnis 93,8%	genus	GTTATCAGAAGTCACACACAAACGTCGTATTTCTGCATTGGGTCCGGGCGGTTTAACCCGTGAGCGTGCAGGTTTTGAGGTGCGTGACGTACATGCCACCCACTATGGTCGCGTGTGTCCGATTGAAACGCCTGAAGGTCCAAACATCGGTTTGATTAACTCCCTTTCCGTTTATGCACGTACTAACGACTACGGCTTCTTAGAAACACCGTATCGTAAAGTGGTAAATGGCCAGGTGACCGAAGAAATCGAATATCTTTCTGCGATTGAAGAAGGTAAATACGTTATTGCACAGGCGAACTCAAGTCTTGATGAAAATTTCCGCTTTACCGATGCGTTTGTTACCTGTCGTGGTGAACATGGTGAATCAGGTCTTTATAAACCTGAAGAAATTCACTA…	GGCGGCAGGCTTAACACATGCAAGTCGAACGGTAACAGGTAAGTACTTGTACTTATGCTGACGAGTGGCGGACGGGTGAGTAATGCTTGGGGATCTGGCTTATGGAGGGGGATAACGACGGGAAACTGTCGCTAATACCGCGTAGAATCGGGAGATGAAAGTGTGGGACCTTCGGGCCACATGCCATAGGATGAGCCCAAGTGGGATTAGGTAGTTGGTGGGGTAATGGCCTACCAAGCCGACGATCTCTAGCTGGTCTGAGAGGATGACCAGCCACACCGGGACTGAGACACGGCCCGGACTCCTACGGGAGGCAGCAGTGGGGAATATTGCGCAATGGGGGCAACCCTGACGCAGCCATGCCGCGTGAATGAAGAAGGCCTTCGGGTTGTAAAGTTC…	Aggregatibacter aphrophilus 2,3A	ANI: A.kilianii PN528 vs A.aphrophilus NJ8700 - 94,2% / A.aphrophilus type vs A.aphrophilus NJ8700 - 96,94% / A.kilianii PN528 vs A.aphrophilus type - 93,99% Not possible to discrimintae between A.aphrophilus og A. kilianii
S08	abscess, abdomen	14.733	Aggregatibacter segnis ATCC 10977 type strain 100% / sp. Marseille-P9115 99,2%	Aggregatibacter kilianii 95.5% / aphrophilus 95,3% / sp. Oral taxon 458 96,4% / actinomycetemcomitans 94,5%	species	22.574	Aggregatibacter segnis 96,3% = Aggregatibacter sp. Marseille-P9115 97,5%/Aggregatibacter HMT 458 = 96.7% (one MAG 100%, one MAG 97,5%)	Aggregatibacter segnis NCTC 10977 96,3%	Aggregatibacter aphrophilus 94,6% / kilianii 94,6% / actinomycetemcomitans 90%	species	GTTATCAGAAGTCACACACAAACGTCGTATTTCTGCATTGGGTCCGGGCGGTTTAACTCGTGAGCGTGCAGGTTTTGAGGTGCGTGACGTACATGCTACCCACTATGGTCGCGTGTGTCCGATTGAAACACCTGAAGGTCCGAACATCGGTTTGATTAACTCTCTTTCCGTTTATGCGCGTACCAACGACTATGGTTTCTTAGAAACACCATATCGTAAAGTTGTCAATGGCCAAGTGACTGAAGAAATCGAATACCTTTCTGCGATTGAAGAGGGTAAATACGTTATCGCACAGGCGAACTCAAATCTTGATGACGAGTTCCGCTTTACCGATGCGTTTGTTACCTGTCGTGGTGAACATGGTGAATCAGGTCTTTATAAACCTGAAGAAATTCACTA…	GGCGGCAGGCTTAACACATGCAAGTCGAACGGTAACAGGAGAGAGCTTGCTTTCTTGCTGACGAGTGGCGGACGGGTGAGTAATGCTTGGGAATCTGGCTTATGGAGGGGGATAACGACGGGAAACTGTCGCTAATACCGCGTAGAGTCGAGAGACGAAAGTGCGGGACCGCAAGGCCGCATGCCATAGGATGAGCCCAAGTGGGATTAGGTAGTTGGTGGGGTAATGGCCTACCAAGCCGACGATCTCTAGCTGGTCTGAGAGGATGACCAGCCACACCGGGACTGAGACACGGCCCGGACTCCTACGGGAGGCAGCAGTGGGGAATATTGCGCAATGGGGGCAACCCTGACGCAGCCATGCCGCGTGAATGAAGAAGGCCTTCGGGTTGTAAAGTTC…	Aggregatibacter sengis 2,18A	Aggregatibacter Marseille-P9115 is the same art as A.sengis (homd.org); ANI 95,19
S09	pharyngeal swab	13.122	Arcanobacterium haemolyticum 99,6%	Arcanobacterium phocae 97,6% / phocisimile 96,5% / buesumense 96,5%	species	19.316	Arcanobacterium haemolyticum 100%	Arcanobacterium haemolyticum DSM 20595 100%	Arcanobacterium phocisimile 86% / phocae 82% / buesumense 85,5%	species	GCTCGCAGGTCTAACCCACAAGCGCCGTCTGTCGGCACTTGGCCCAGGTGGTCTTTCCCGTGATCGTGCATCCATGGAAGTGCGAGACGTCCACCCATCCCACTACGGCCGTATGTGTCCAATCGAAACCCCAGAAGGCCCGAACATTGGTCTTATCGGTTCGTTGGCAACCTATGGTCGCGTGAATGCCTACGGCTTCATCGAAACGCCATACCGCAAGGTTGTGGACGGCCGCGTTACCGATCAGATCGATTACCTCGACGCCGCTGACGAAGATCGGTACAACGTTGCGCAGGCTTCGGCGTCGCTGGACGACAACGGCCACTTTGTTGACGACGAAGTCCTCGTCCGCCTCCCAGGCGGCGAACCGGCGCTTGTTCCAGCTGACGAAGTTGGCTA…	GGCGGCGTGCTTAACACATGCAAGTCGAACGATGAAGGCTCCTGCTTGCGGGGGTTGGATTAGTGGCGAACGGGTGAGTAATACGTGAGTAACCTGCCCCTTTCTCTTGGGATAAGCCTTGGAAACGAGGTCTAATACTAGATATTCTGCTTCTGCCGCATGGTGGGGGTTGGAAAGGTTTTTTCTGGTGGGGGATGGGCTCACGGCCTATCAGCTTGTTGGTGGGGTGATGGCCTACCAAGGCGTCGACGGGTAGCCGGCCTGAGAGGGTGACCGGCCACATTGGGACTGAGATACGGCCCAGACTCCTACGGGAGGCAGCAGTGGGGAATATTGCACAATGGACGAAAGTCTGATGCAGCGACGCCGCGTGGGGGATGAAGGCTTTCGGGTTGTAAA…	Arcanobacterium haemolyticum 2,2 A
S10	blood	17.237	Oikeobacillus pervagus DSM 23947 type strain 99,4%	Heyndrickxia acidicola 94,7%/ shackletonii 94,7% / Radiobacillus deserti 90,4%	species	25.203	Oikeobacillus pervagus 100%	Oikeobacillus pervagus DSM23947 100%	Heyndrickxia acidicola 79,1%/ shacklentonii 80,5%/Radiobacillus deserti 81,5%	species	GCTAGCTGAATTAACTCACAAGCGTCGTTTATCCGCATTAGGGCCTGGGGGATTAACCCGTGAACGTGCTGGGATGGAAGTGCGGGATGTGCATTATTCCCACTATGGACGTATGTGTCCGATTGAGACACCAGAGGGTCCAAATATCGGGTTAATTAACTCTTTATCTTCCTATGCAAAGGTGAATCGATTTGGGTTTATTGAAACTCCATATCGACGAATTGACCCGGAAACTGGAAAGGTAACCGACCATATCGACTATTTAACAGCAGATGAAGAAGATCATTACGTCGTTGCACAGGCGAATGTTCGTTTAAGTGACGATGGCGCATTTTTAGATGATGAAGTCGTTGCTCGTTTCCGTGGGGAGAATACAGTTGTAAAACAAGAACGTGTAGA…	GGCGGCGTGCCTAATACATGCAAGTCGAGCGAACCAATTAAGAAGCTTGCTTTTTRATTGGTTAGCGGCGGACGGGTGAGTAACACGTGGGTAACCTGCCTGTAAGACTGGGATAACTCCGGGAAACCGGGGCTAATACCGGATAATTCCTTTCTTCGCATGAAGGAAGATTGAAAGATGGCTCCGGCTATCACTTACAGATGGACCCGCGGCGCATTAGCTAGTTGGTAAGGTAACGGCTTACCAAGGCGACGATGCGTAGCCGACCTGAGAGGGTGATCGGCCACACTGGGACTGAGACACGGCCCAGACTCCTACGGGAGGCAGCAGTAGGGAATCTTCCGCAATGGACGAAAGTCTGACGGAGCAACGCCGCGTGAGCGAAGAAGGTCTTCGGAT…	not available
S11	blood	14.29	Bacillus albus 100% / anthracis 100% / cereus 100% / luti 100% / nitratireducens 100% / paramycoides 100% / thuringiensis 100% / tropicus 100% / pseudomycoides 100% / toyonensis 100% / fungorum 99,8% / proteolyticus 99,8% / sanguinis 99,8% / wiedmannii 99,8% / pacificus 99,8% /		genus	19.134	Bacillus cereus / thuringiensis 100% / tropicus 99%	Bacillus cereus ATCC 14579 99,8% / thuringiensis ATCC 10792 99%	Bacillus anthracis 97,5% / albus 98,6% / luti 98,1% / nitratireducens 96% / paramycoides 97,9% / pseudomycoides 94% / toyonensis 97% / fungorum 96,9% /proteolyticus 96,9% / sanguinis 98% / wiedmannii 97,5%/ pacificus 97,3%	genus	ATTAGCAGAGTTAACTCACAAACGAAGACTATCTGCATTAGGACCTGGTGGTTTAACGCGTGAGCGCGCAGGCTTTGAAGTGCGTGACGTTCATTACTCTCACTACGGTCGTATGTGTCCGATTGAAACACCAGAGGGACCAAACATCGGTTTGATTAACTCATTATCTTCGTTCGCGAAAGTAAATGAGTTTGGTTTCATTGAAACACCATACCGTCGTGTTGACCCAGAAACTGGTCTTGTAACAGGGCATGTTGATTACTTAACAGCAGATGAAGAAGATAACTATGTTGTAGCCCAAGCGAATATGAAATTATCTGACGAAGGTGAATTCCTAAGTGAAGATATCGTAGCTCGTTTCCGTGGTGAAAACATTGTCACAAATAGAGAACGCATCGA…	GGCGGCGTGCCTAATACATGCAAGTCGAGCGAATGGATTAAGAGCTTGCTCTTATGAAGTTAGCGGCGGACGGGTGAGTAACACGTGGGTAACCTGCCCATAAGACTGGGATAACTCCGGGAAACCGGGGCTAATACCGGATAACATTTTGAACCGCATGGTTCGAAATTGAAAGGCGGCTTCGGCTGTCACTTATGGATGGACCCGCGTCGCATTAGCTAGTTGGTGAGGTAACGGCTCACCAAGGCAACGATGCGTAGCCGACCTGAGAGGGTGATCGGCCACACTGGGACTGAGACACGGCCCAGACTCCTACGGGAGGCAGCAGTAGGGAATCTTCCGCAATGGACGAAAGTCTGACGGAGCAACGCCGCGTGAGTGATGAAGGCTTTCGGGTCG…	Bacillus cereus 2,16A
S12	blood	15.143	Bacteroides fragilis division II 99,8% (FDAARGOS 763 / DCMOUH0018B)	Bacteroides fragilis division I CCUG4856T 97%/ muris 91% / thetaiotaomicron 90%	species	15.715	Bacteroides fragilis division II 100% (FDAARGOS 763 / DCMOUH0018B)		Bacteroides fragilis divison I CCUG4856T type 91,4% / thetaiotaomicron 87,2% / muris 83%	species	GTTGGCTGAGATTACTCACAAGCGCCGTATGTCTGCCCTTGGTCCTGGTGGTCTGTCTCGTGAACGTGCCGGATTTGAGGTTCGTGACGTTCACTATACGCACTATGGACGTCTTTGTCCGATTGAGACACCGGAAGGTCCGAACATCGGTTTGATTTCATCACTTTGCGTGTTTGCTAAGATCAATGACCTTGGTTTCATTGAAACTCCTTACCGTAAAGTAGATAATGGTAAAGTAGACCTTTCTGAAAACGGACTTGTCTACCTGACAGCTGAAGAAGAAGAAGCCAAGATCATTGCACAGGGTAATGCTCCGCTGAATGATGATGGAACATTTATTCGCAATAAGGTTAAGTCTCGTCAGGATGCCGATTATCCGGTTGTAGAACCTTCAGAAGT…	GCTACAGGCTTAACACATGCAAGTCGAGGGGCATCAGGAAGAAAGCTTGCTTTCTTTGCTGGCGACCGGCGCACGGGTGAGTAACACGTATCCAACCTGCCCTTTACTCGGGGATAGCCTTTCGAAAGAAAGATTAATACCCGATGGTATAATCATTCCGCATGGTYTGATTATTAAAGGATTCCGGTAAAGGATGGGGATGCGTTCCATTAGGTTGTTGGTGAGGTAACGGCTCACCAAGCCTTCGATGGATAGGGGTTCTGAGAGGAAGGTCCCCCACATTGGAACTGAGACACGGTCCAAACTCCTACGGGAGGCAGCAGTGAGGAATATTGGTCAATGGGCGCGAGCCTGAACCAGCCAAGTAGCGTGAAGGATGACTGCCCTATGGGTTGTAAA…	Bacteroides fragilis 2,02A
S13	blood	17.594	Bacteroides fragilis division II 99,8% (FDAARGOS 763 / DCMOUH0018B)	Bacteroides fragilis division I CCUG4856T 97,2%/ muris 91% / thetaiotaomicron 90%	species	15.593	Bacteroides fragilis division II (100% FDAARGOS 763 / DCMOUH0018B)		Bacteroides fragilis division I CCUG4856 type strain 91,2% /thetaiotaomicron 86,8% / muris 82,8%	species	GTTGGCTGAGATTACTCACAAGCGCCGTATGTCTGCCCTTGGTCCTGGTGGTCTGTCTCGTGAACGTGCCGGATTTGAGGTTCGTGACGTTCACTATACGCACTATGGACGTCTTTGTCCGATTGAGACACCGGAAGGTCCGAACATCGGTTTGATTTCATCACTTTGCGTGTTTGCTAAGATCAATGACCTTGGTTTCATTGAAACTCCTTACCGTAAAGTAGATAATGGTAAAGTAGACCTTTCTGAAAACGGACTTGTCTACCTGACAGCTGAAGAAGAAGAAGCCAAGATCATTGCACAGGGTAATGCTCCGCTGAATGATGATGGAACATTTATTCGCAATAAGGTTAAGTCTCGTCAGGATGCCGATTATCCGGTTGTAGAACCTTCAGAAGT…	GCTACAGGCTTAACACATGCAAGTCGAGGGGCATCAGGAAGAAAGCTTGCTTTCTTTGCTGGCGACCGGCGCACGGGTGAGTAACACGTATCCAACCTGCCCTTTACTCGGGGATAGCCTTTCGAAAGAAAGATTAATACCCGATGGGATAATCATTCCGCATGGTYTGATTATTAAAGGATTCCGGTAAAGGATGGGGATGCGTTCCATTAGGTTGTTGGTGAGGTAACGGCCCACCAAGCCTTCGATGGATAGGGGTTCTGAGAGGAAGGTCCCCCACATTGGAACTGAGACACGGTCCAAACTCCTACGGGAGGCAGCAGTGAGGAATATTGGTCAATGGGCGCGAGCCTGAACCAGCCAAGTAGCGTGAAGGATGACTGCCCTATGGGTTGTAAA…	Bacteroides fragilis 2,36A
S14	blood	20.804	Bacteroides fragilis divison I CCUG 4856 type strain 100%	Bacteroides muris 91% / thetaiotaomicron 89%	species	19.128	Bacteroides fragilis division I 100%	Bacteroides fragilis CCUG 4856 99,4%	Bacteroides fariglis division II 91,2% (FDAARGOS 763/ DCMOUH0018B)/thetaiotaomicron 87,1% / muris 81%	species	GTTGGCTGAAATCACTCACAAACGTCGTATGTCTGCTCTTGGTCCTGGTGGTTTGTCTCGTGAACGTGCCGGATTTGAGGTTCGTGACGTTCACTATACACACTACGGACGCCTTTGTCCGATTGAAACACCGGAAGGTCCGAATATCGGTTTGATTTCGTCACTTTGTGTGTTTGCTAAGATTAATGATCTCGGCTTTATTGAAACTCCTTACCGTAAGGTAGATAACGGAAAGGTAGATCTGTCTGAGAATGGACTCGTTTACCTGACGGCTGAGGAAGAAGAAGCTAAGATCATAGCACAGGGTAATGCTCCGTTGAATGATGACGGTACATTTATCCGTAATAAGGTTAAGTCTCGTCAGGATGCCGATTATCCGGTTGTAGAACCTTCGGAAGT…	GCTACAGGCTTAACACATGCAAGTCGAGGGGCATCAGGAAGAAAGCTTGCTTTCTTTGCTGGCGACCGGCGCACGGGTGAGTAACACGTATCCAACCTGCCCTTTACTCGGGGATAGCCTTTCGAAAGAAAGATTAATACCCGATAGCATAATGATTCCGCATGGTTTCATTATTAAAGGATTCCGGTAAAGGATGGGGATGCGTTCCATTAGGTTGTTGGTGAGGTAACGGCTCACCAAGCCTTCGATGGATAGGGGTTCTGAGAGGAAGGTCCCCCACATTGGAACTGAGACACGGTCCAAACTCCTACGGGAGGCAGCAGTGAGGAATATTGGTCAATGGGCGCTAGCCTGAACCAGCCAAGTAGCGTGAAGGATGAAGGCTCTATGGGTCGTAAA…	Bacteroides fragilis 2,35A
S15	blood	17.106	Bacteroides fragilis division II 99,8% (FDAARGOS 763 / DCMOUH0018B)	Bacteroides fragilis division I CCUG4856T 97%/ muris 91% / thetaiotaomicron 90%	species	18.39	Bacteroides fragilis division II 99,8% (FDAARGOS 763 / DCMOUH0018B)		Bacteroides fragilis division I CCUG4856T 91,6% / thetaiotaomicron 87% / muris 93%	species	GTTGGCTGAGATTACTCACAAGCGCCGTATGTCTGCCCTTGGTCCTGGTGGTCTGTCTCGTGAACGTGCCGGATTTGAGGTTCGTGACGTTCACTATACGCACTATGGACGTCTTTGTCCGATTGAGACACCGGAAGGTCCGAACATCGGTTTGATTTCATCACTTTGCGTGTTTGCTAAGATCAATGACCTTGGTTTCATTGAAACTCCTTACCGTAAAGTAGATAATGGTAAAGTAGACCTTTCTGAAAACGGACTTGTCTACCTGACAGCTGAAGAAGAAGAAGCCAAGATCATTGCACAGGGTAATGCTCCGCTGAATGATGATGGAACATTTATTCGCAATAAGGTTAAGTCTCGTCAGGATGCCGATTATCCGGTTGTAGAACCTTCAGAAGT…	AGCTACAGGCTTAACACATGCAAGTCGAGGGGCATCAGGAAGAAAGCTTGCTTTCTTTGCTGGCGACCGGCGCACGGGTGAGTAACACGTATCCAACCTGCCCTTTACTCGGGGATAGCCTTTCGAAAGAAAGATTAATACCCGATAGTATAATTATTCCGCATGGTTTGATTATTAAAGGATTCCGGTAAAGGATGGGGATGCGTTCCATTAGGTTGTTGGTGAGGTAACGGCTCACCAAGCCTTCGATGGATAGGGGTTCTGAGAGGAAGGTCCCCCACATTGGAACTGAGACACGGTCCAAACTCCTACGGGAGGCAGCAGTGAGGAATATTGGTCAATGGGCGCGAGCCTGAACCAGCCAAGTAGCGTGAAGGATGACTGCCCTATGGGTTGTAA…	Bacteroides fragilis 2,5A
S16	blood	14.062	Bacteroides ovatus 100%	Bacteroides faecis 91,7% / thetaiotamicron 93,6%	species	18.144	Bacteroides ovatus 100%	Bacteroides ovatus ATCC 8483 99,6%	Bacteroides faecis 95% / thetaiotamicron 93,5%	species	CTTGGCTGAAATCACGCACAAGCGTCGTATGTCTGCCCTTGGTCCTGGTGGTCTTTCCCGTGAACGTGCCGGATTTGAGGTTCGTGACGTTCACTACACACACTATGGTCGTCTTTGTCCGATTGAGACTCCTGAAGGTCCGAACATCGGTTTGATCTCTTCATTGTGTGTATTTGCTAAGATTAATGATCTGGGATTCATTGAAACTCCGTACCGTAAGGTAGAAAACGGAAAAGTGGATCTTTCTGATAACGGTCTGATTTATCTGACTGCTGAAGAAGAGGAAGAAAAGGTTATTGCACAGGGAAATGCTCCGTTGAATGATGACGGTACATTTGTGCGTAACAAAGTTAAATCTCGTCAGGATGCCGACTTCCCGGTTGTTGAACCGACAGAGGT…	GCTACAGGCTTAACACATGCAAGTCGAGGGGCAGCATTTTAGTTTGCTTGCAAACTGAAGATGGCGACCGGCGCACGGGTGAGTAACACGTATCCAACCTGCCGATAACTCCGGGATAGCCTTTCGAAAGAAAGATTAATACCGGATAGCATACGAATATCGCATGATATTTTTATTAAAGAATTTCGGTTATCGATGGGGATGCGTTCCATTAGTTTGTTGGCGGGGTAACGGCCCACCAAGACTACGATGGATAGGGGTTCTGAGAGGAAGGTCCCCCACATTGGAACTGAGACACGGTCCAAACTCCTACGGGAGGCAGCAGTGAGGAATATTGGTCAATGGGCGAGAGCCTGAACCAGCCAAGTAGCGTGAAGGATGAAGGCTCTATGGGTCGTA…	Bacteroides ovatus 2,16 A	Bacteroides kribii and Bacteroides koreensis are new decribe species, but current taxonomy is not based on whole genomes. ANI: B.kribbi vs ovatus 98,79% / koreensis vs ovarus 98,79%; B. kribbi vs ovatus 98,39% / koreensis vs ovatus 98,56%
S17	blood	28.504	Bacteroides thetaiotaomicron 100%	Bacteroides faecis 96,7%	species	19.935	Bacteroides thetaiotaomicron 100%	Bacteroides thetaiotaomicron DSM 2079 100%	Bacteroides faecis 98%	species	GTTGGCTGAAATTACGCACAAGCGCCGTATGTCTGCCCTAGGTCCTGGTGGTCTTTCTCGTGAACGTGCCGGATTTGAGGTTCGTGACGTTCACTATACACACTACGGTCGTCTTTGTCCGATTGAGACTCCTGAAGGTCCGAATATCGGTTTGATTTCTTCCTTGTGTGTATTCGCTAAAATTAATGAGCTGGGATTCATTGAAACTCCGTACCGTAAGGTGGAAAACGGAAAAGTGGATCTTTCCGATAATGGTCTGGTTTATCTGACTGCTGAAGAAGAAGAAGAAAAGATTATTGCACAGGGTAATGCTCCGTTGAATGATGACGGTACATTTGTTCGCAATAAAGTTAAATCTCGTCAGGACGCTGACTTCCCGGTTGTAGAACCGTCTGAAGT…	GCTTAACACATGCAAGTYGAGGGGCAGCATTTCAGTTTGCTTGCAAACTGGAGATGGCGACCGGCGCACGGGTGAGTAACACGTATCCAACCTGCCGATAACTCGGGGATAGCCTTTCGAAAGAAAGATTAATACCCGATGGTATAATCAGACCGCATGGTCTTGTTATTAAAGAATTTCGGTTATCGATGGGGATGCGTTCCATTAGGCAGTTGGTGAGGTAACGGCTCACCAAACCTTCGATGGATAGGGGTTCTGAGAGGAAGGTCCCCCACATTGGAACTGAGACACGGTCCAAACTCCTACGGGAGGCAGCAGTGAGGAATATTGGTCAATGGGCGCAGGCCTGAACCAGCCAAGTAGCGTGAAGGATGACTGCCCTATGGGTTGTAAACTTCT…	Bacteroides thetaiotaomicron 2,3A
S18	blood	23.601	Bilophila wadsworthia 100%	Desulfovibrio vulgaris 91%	species	24.2	Bilophila wadsworthia 100% (only reverse sequence, mismatch with forward primer)	Bilophila wadsworthia ATCC 49260 100%	Desulfovibrio vulgaris 82%	species	TCTGGCTCGGGGAAATGTCCATGAGGGTGATTTCCTCACGGGCGGCCATGAGCACGTCGTCGCCCACACGGGCGGTGACGTAGTCGTCCACGAGACGGCGGTCGGCGTCGACGGCGGCGTTGGCCTGCGCGATGACGTGGCCCGTTTCGCGGGAAGCGTCGAGGTGCACGAACTCGTCGGTCATGTAGCCGTCGCGGATGACGCGGTACGGCGTCTCGATGAAGCCGTAGTCGTTCACCTTGGCGTAGGTCGTCAGGGAAACGATCAGACCGATGTTCGGGCCTTCAGGCGTTTCGATGGGGCAGATACGGCCATAGTGCGACACATGGACGTCCCGGACTTCGAACCCGGCGCGTTCGCGGGTCAGACCGCCGGGGCCCAGAGCGGAAAGACGGCGCT…	GGCGGCGTGCTTAACACATGCAAGTCGAACGTGAAAGTCCTTCGGGACGAGTAAAGTGGCGCACGGGTGAGTAACGCGTGGATAATCTACCCTTAAGATGGGGATAACGGCTGGAAACGGTCGCTAATACCGAATACGCTCCCGATTTTATCATTGGGGGGAAAGATGGCCTCTGCTTGCAAGCTATCGCTTAAGGATGAGTCCGCGTCCCATTAGCTAGTTGGCGGGGTAACGGCCCACCAAGGCAACGATGGGTAGCCGGTCTGAGAGGATGACCGGCCACACTGGAACTGGAACACGGTCCAGACTCCTACGGGAGGCAGCAGTGGGGAATATTGCGCAATGGGCGAAAGCCTGACGCAGCGACGCCGCGTGAGGGATGAAGGTTCTCGGATCGTA…	Bilophila wadsworthia
S19	feces	6.954	Campylobacter coli 100% / jejuni 100% / lari 99,1% / subantarcticus 99,1%		genus	12.563	Campylobacter coli 100% / Campylobacter jejuni 99,2%	Campylobacter coli LMG 6440 99,8% / jejuni subsp. Doylei LMG 8843 98,5% / jejuni subsp jejuni ATCC 3356 96,5%	Campylobacter lari 84% / subantarcticus 84%	genus	TTTAAGCGAGGTTACTCATAAGCGTCGTTTATCAGCGCTTGGTGAAGGTGGACTTGTAAAAGAAAGAGCAGGTTTTGAAGTGCGTGATGTTCACTCGACACATTATGGTAGAATTTGTCCAGTTGAAACACCTGAAGGTCAAAATATTGGTTTGATTAACACTCTTTCTACTTATGCAAAAGTAAATGAACTTGGCTTTGTTGAAGCACCATATAGAAAAGTTGCAAATGGTAAAGTGACTAATGAAGTTGTTTATCTTACAGCGACACAAGAAGAAGGCTTGTTTATCGCACCAGCTTCAACTAAGGTTGATGCTAAAGGCAATATAGTAGAAGAATTTGTTGAGGCTAGACAAGATGGTGAAACTATACTTGCAAGACGCGAAGAAGTGCAATTAAT…	GGCGGCGTGCCTAATACATGCAAGTCGAACGATGAAGCTTCTAGCTTGCTAGAAGTGGATTAGTGGCGCACGGGTGAGTAAGGTATAGTTAATCTGCCCTACACAAGAGGACAACAGTTGGAAACGACTGCTAATACTCTATACTCCTGCTTAACACAAGTTGAGTAGGGAAAGTTTTTCGGTGTAGGATGAGACTATATAGTATCAGCTAGTTGGTAAGGTAATGGCTTACCAAGGCTATGACGCTTAACTGGTCTGAGAGGATGATCAGTCACACTGGAACTGAGACACGGTCCAGACTCCTACGGGAGGCAGCAGTAGGGAATATTGCGCAATGGGGGAAACCCTGACGCAGCAACGCCGCGTGGAGGATGACACTTTTCGGAGCGTAAACTCCTT…	Campylobacter coli 2,21A
S20	blood	9.482	Campylobacter coli 100% / jejuni 100% / lari 99,1% / subantarcticus 99,1%		genus	14.157	Campylobacter jejuni 100% /Campylobacter coli 99,8%	Capylobacter coli LMG 6440 98,8% / jejuni subsp. Doleyi ATCC 49349 98,8% / jejuni ATCC 33560 96,7%	Campylobacter lari 83% / subantarcticus 84%	genus	TTTAAGCGAGGTTACTCATAAGCGTCGTTTGTCAGCGCTTGGTGAAGGTGGACTTGTAAAAGAAAGAGCAGGTTTTGAAGTGCGTGATGTTCACGCGACACATTATGGTAGAATTTGTCCAGTTGAAACACCTGAAGGTCAAAATATTGGTTTGATTAACACTCTTTCTACTTATGCAAAAGTAAATGAACTTGGCTTTGTTGAAGCGCCATATAGAAAAGTTGTAAATGGTAAAGTGACTAATGAAGTTGTTTATCTTACAGCGACACAAGAAGAAGGCTTGTTTATCGCACCAGCTTCAACTAAGGTTGATGCTAAAGGCAATATAGTAGAAGAATTTGTTGAGGCTAGGCAAGATGGTGAAACTATACTTGCAAGACGCGAAGAAGTGCAATTAAT…	GGCGGCGTGCCTAATACATGCAAGTCGAACGATGAAGCTTCTAGCTTGCTAGAAGTGGATTAGTGGCGCACGGGTGAGTAAGGTATAGTTAATCTGCCCTACACAAGAGGACAACAGTTGGAAACGACTGCTAATACTCTATACTCCTGCTTAACACAAGTTGAGTAGGGAAAGTTTTTCGGTGTAGGATGAGACTATATAGTATCAGCTAGTTGGTAAGGTAATGGCTTACCAAGGCTATGACGCTTAACTGGTCTGAGAGGATGATCAGTCACACTGGAACTGAGACACGGTCCAGACTCCTACGGGAGGCAGCAGTAGGGAATATTGCGCAATGGGGGAAACCCTGACGCAGCAACGCCGCGTGGAGGATGACACTTTTCGGAGCGTAAACTCCTT…	Campylobacter jejuni 2,32A
S21	urine	10.78	Citrobacter freundii 100% /youngae 99,8% /pasteurii 99,8% /portucalensis 99,8/ braakii 99.6%	Citrobacter gillenii 98,9%/murliniae 98,9%/werkmanii 98,7%	genus	17.862	Citrobacter freundii 99,79% / portucalensis 99,4% / braakii 98,8% / youngae 98,8%	Citrobacter freundii ATCC 8090 99,8% / braakii CIP 104554 98,6% / youngae NCTC 13709 98,6% / portucalensis A60 99,2%	Citrobacter pasteurii 97,9%	genus	TCCGCTGTCTGAGATTACGCACAAACGTCGTATCTCTGCACTCGGCCCAGGCGGTCTGACCCGTGAACGCGCAGGCTTCGAAGTTCGAGACGTACACCCGACTCACTACGGTCGCGTATGTCCAATCGAAACGCCTGAAGGTCCGAACATCGGTCTGATCAACTCCCTGTCCGTGTATGCACAGACTAACGAATACGGCTTCCTCGAGACTCCGTACCGTAAAGTGACCGACGGTGTTGTAACTGACGAAATTCATTACCTGTCTGCTATCGAAGAAGGCAACTACGTTATCGCTCAGGCGAACTCCAACCTGGATGACGAAGGCCACTTTGTAGAAGATCTGGTTACCTGCCGTAGCAAAGGCGAATCCAGCTTGTTCAGCCGTGATCAGGTTGACTA…	GGCGGCAGGCCTAACACATGCAAGTCGAACGGTAGCACAGAGGAGCTTGCTCCTTGGGTGACGAGTGGCGGACGGGTGAGTAATGTCTGGGAAACTGCCCGATGGAGGGGGATAACTACTGGAAACGGTAGCTAATACCGCATAACGTCGCAAGACCAAAGAGGGGGACCTTCGGGCCTCTTGCCATCGGATGTGCCCAGATGGGATTAGCTAGTAGGTGGGGTAACGGCTCACCTAGGCGACGATCCCTAGCTGGTCTGAGAGGATGACCAGCCACACTGGAACTGAGACACGGTCCAGACTCCTACGGGAGGCAGCAGTGGGGAATATTGCACAATGGGCGCAAGCCTGATGCAGCCATGCCGCGTGTATGAAGAAGGCCTTCGGGTTGTAAAGTAC…	Citrobacter freundii 2,32A	ANI: C.freudni type stammen vs C.portucalensis ANI 94,6% - not possible to separate between C.freudnii og C.portucalensis with the rpoB gene
S22	blood	10.919	Campylobacter showae ATCC 51146 type strain 99,6%	Campylobacter restus ATCC 33238T 93,9%	erroneous classification	15.409	Campylobacter rectus 99,4%	yale	Campylobacter showae ATCC 51146T 93,5%	species	GCTTAGCGAGGTTACGCATAAGCGCAGACTTTCCGCGCTCGGCGAGGGCGGTCTTGTTAAAGATAGAGCCGGCTTTGAGGTGCGCGACGTTCACCCGACTCACTACGGCAGAATTTGTCCGGTAGAGACTCCGGAGGGTCAAAACATCGGCCTTATCAACACTCTTTCTACTTACGCAAAGGTAAATAATCTCGGCTTCGTCGAAGCTCCGTATAAAAAAGTCATAGACGGCAAGGTAACCGACGAGATCGTCTATCTAACGGCGACTCAAGAGGAAAATTTGGTCATCGCTCCGGCCTCTACGGTGCTTGACGAAAGCGGCTATATCGTAGAGGATTTGATCGAGGCTAGACAAGACGGCGAGATGATACTGGCTAAACGCGAGGACGTCAAGCTCAT…	GGCGGCGTGCCTAATACATGCAAGTCGAACGGAGATTAAGTAGCTTGCTATTTAATCTTAGTGGCGCACGGGTGAGTAATATATAGCTAACTTGCCCATTACTAAGGGACAACAGTTGGAAACGACTGCTAATACCTTATACTCCGTATCTATATAAGTAGATACGGGAAAGTTTTTCGGTAATGGATAGGGCTATATCGTATCAGCTAGTTGGTGAGGTAATGGCTCACCAAGGCTATGACGCGTAACTGGTCTGAGAGGATGATCAGTCACACTGGAACTGAGACACGGTCCAGACTCCTACGGGAGGCAGCAGTAGGGAATATTGCTCAATGGGGGAAACCCTGAAGCAGCAACGCCGCGTGGAGGATGACACTTTTCGGAGCGTAAACTCCTTTT…	Campylobacter rectus 2,24A
S23	blood	14.26	Campylobacter ureolyticus 100%	Campylobacter corcagiensis 94,4% / concius 91,7%	species	17.083	Campylobacter ureolyticus 100%	Campylobacter ureolyticus LMG 6451 97,1%	Campylobacter concisus 77,2% / corcagiensis 79,5%	species	ATTAAGTGAAGTAACCCATAAAAGAAGACTTTCAGCTCTTGGACAGGGTGGTCTTGTAAAAGAAAGAGCAGGATTTGAAGTAAGAGATGTCCATCCAACTCATTATGGTAGGATTTGTCCTATTGAGACACCTGAAGGACAAAATATTGGTCTTATAAATACACTTGCTACTTATGCAAAAGTAAATGACTTAGGTTTTGTTGAAGCACCTTATAGAAAGGTGGCAAACTCAAAAGTAACTGATGATATAGTTTATTTAACAGCCACACAAGAAGAAGGAATTGTAATAGCGCCTGCCTCAGCTAGAGTTGATGAGGATGGAAATTTACTTGATGAGTTTTTAGAGGCTAGAAAAGATGGTGAAAATATATTAGCTAGAAAAGAAGAAGTAGGTTTGAT…	GGCGGCGTGCCTAATACATGCAAGTCGAACGATGAAGTCCTAGCTTGCTAGGATGGATTAGTGGCGCACGGGTGAGTAATATATAGTTAATCTGCCCTACACAGAGGAACAACAGTTGGAAACGGCTGCTAATACCTCATACTCCTATTTGACATAAGTTAAATAGGGAAAGTCTTTTCGGTGTAGGATGAGACTATATCGTATCAGCTAGTTGGTAAGGTAATGGCTTACCAAGGCTATGACGCGTAACTGGTCTGAGAGGATGATCAGTCACATTGGAACTGAGACACGGTCCAAACTCCTACGGGAGGCAGCAGTAAGGAATATTGCGCAATGGGGGAAACCCTGACGCAGCAACGCCGCGTGGAGGATGACACTTTTCGGAGCGTAAACTCCTTT…	Campylobacter ureolyticus 2 A
S24	blood	13.239	Clostridium cadaveris 100%	Clostridium sartagoforme 93,7% /aurantibutyricum 93,4% / polynesiense 93,4% / chauvoei 92,8% / botulinum 90%	species	18.034	Clostridium cadaveris 100%	rpoB gene sequence for type strain not available	Clostridium botulinum 82% / chauvoei 82% / sartagoforme 80% / aurantibutyricum 76% / polynesiense 80%	species	ACTTTCAGAACTTACTCATAAAAGAAGACTTTCAGCATTAGGACCAGGAGGTCTTTCAAGAGAAAGAGCTGGATTCGAAGTTAGAGACGTTCACCATTCTCATTATGGTAGAATGTGTCCTATAGAAACTCCGGAAGGACCAAACATAGGACTTATTAACTCATTAGCCACTTATGCAAGAGTTAATGAATATGGATTTATAGAAACTCCATATAGAATTATAGATAAAGCTACAGGTGTTGTTACAAACGAGATAAGATATTTTACAGCTGATGAAGAAGATAGATATGTTATTGCTCAGTCTAATGAGCTAATAGGTGAAGATGGATTATTCTTAGATAAGAAGATAACTGTCAGATCTAAGGATGACATACTTATCATTCCAAGAGAAGATGTAGA…	GGCGGCGTGCTTAACACATGCAAGTCGAGCGAGGGAGCACCTTCGGGTGTGAACTAGCGGCGGACGGGTGAGTAACACGTGGGCAACCTGCCTTACAGAGGGGGATAGCCTTCCGAAAGGAAGATTAATACCGCATATTATGATTTTTCTGCATGGGAAAGTCATGAAAGGAGCAATCCGCTGTAAGATGGGCCCGCGGCGCATTAGCTAGTTGGTGAGGTAAGGGCTCACCAAGGCGACGATGCGTAGCCGACCTGAGAGGGTGATCGGCCACATTGGGACTGAGACACGGCCCAGACTCCTACGGGAGGCAGCAGTGGGGAATATTGCACAATGGGGGAAACCCTGATGCAGCAACGCCGCGTGAGTGATGACGGCCTTCGGGTTGTAAAGCTCTGT…	Clostridium cadaveris 2,45 A
S25	blood	15.109	Clostridium innocuum 99,6%	Longicatena caecimuris 93,2% / Eubacterium cylindroides 85%	species	19.997	Clostridium innocuum 100%	Clostrididum innocuum ATCC 14510 97%	Eubacterium cylindroides 83% / Longicatena caecimuris 82%	species	GCTTGCTGAGCTGACAAACAAGCGTCGTATTTCCGCATTGGGTCCTGGTGGTATCACCCGTGACCGTGCGAGCTACGAGGTTCGTGACGTTCACAGCTCTCACTATGGGCGTATCTGTCCGATCGAGACACCGGAAGGTCCAAACATCGGTCTGATTTCCAATCTGACAACGTATGGAAAAATCAATGAATACGGCTTCATTCAGACTCCGTACCGTATCGTAAATGCGGATGGAACTGTACAGGAAGAGGCACTTTACCTGTCTGCGGATGAAGAAGCTGATTATGTAATCGCACAGGCCAACGAGGTTGTGGAAGGCCGTCTGATCAACGAGCATGTCGTAGCACGTAAAGCCGGAGATACCATCATCGCAAGACGTGAAGAGGTAGAGCTGACCGA…	TGGCGGCATGCCTAATACATGCAAGTCGAACGAAGTTTCGAGGAAGCTTGCTTCCAAAGAGACTTAGTGGCGAACGGGTGAGTAACACGTAGGTAACCTGCCCATGTGTCCGGGATAACTGCTGGAAACGGTAGCTAAAACCGGATAGGTATACAGAGCGCATGCTCAGTATATTAAAGCGCCCATCAAGGCGTGAACATGGATGGACCTGCGGCGCATTAGCTAGTTGGTGAGGTAACGGCCCACCAAGGCGATGATGCGTAGCCGGCCTGAGAGGGTAAACGGCCACATTGGGACTGAGACACGGCCCAAACTCCTACGGGAGGCAGCAGTAGGGAATTTTCGTCAATGGGGGAAACCCTGAACGAGCAATGCCGCGTGAGTGAAGAAGGTCTTCGG…	Clostridium innocuum 2,24A
S26	blood	10.612	Clostridium perfringens 100%	Clostridium mediterraneense 94,6% / baratii 94% / botulinum 92%	species	15.826	Clostridium perfringens 100%	Clostridium perfringens ATCC 13124 100%	Clostridium bakatii 83% / botulinum 83% / mediterraneense 82% (sp.Marseille-P2434)	species	ATTATCTGAGTTAACTCATAAGAGAAGATTATCAGCTCTTGGACCAGGAGGTCTTTCAAGAGAAAGAGCTGGTTTCGAAGTTAGAGACGTTCACCACTCTCATTATGGTAGAATGTGTCCTATCGAGACTCCAGAGGGACCAAACATAGGTCTTATAAACTCATTAGCTACATATGCTAAAGTTAATGAGTATGGCTTTATTGAAACTCCTTATAGAGTTGTAGATAAAGCAGAAGGTAGAGTAACTGGTGAAATAAGATACTTTACTGCAGATGAGGAAGACCAATACCTAGTAGCTCAGGCTAATGAACCATTAGACGAAAATGGATGCTTTATTGATAAGAAAGTAACTGTTAGAGATAAAGGTGAGGTATTAGTAGTTCCAAGTAAGGATGTTGA…	GGCGGCGTGCTTAACACATGCAAGTCGAGCGATGAAGTTTCCTTCGGGAAACGGATTAGCGGCGGACGGGTGAGTAACACGTGGGTAACCTGCCTCATAGAGTGGAATAGCCTTCCGAAAGGAAGATTAATACCGCATAAYGTTGAAAGATGGCATCATCATTCAACCAAAGGAGCAATCCGCTATGAGATGGACCCGCGGCGCATTAGCTAGTTGGTGGGGTAACGGCCTACCAAGGCGACGATGCGTAGCCGACCTGAGAGGGTGATCGGCCACATTGGGACTGAGACACGGCCCAGACTCCTACGGGAGGCAGCAGTGGGGAATATTGCACAATGGGGGAAACCCTGATGCAGCAACGCCGCGTGAGTGATGAAGGTTTTCGGATCGTAAAGCTCT…	Clostridium perfringens 2,37A
S27	synovial fluid, ankle	23.76	Clostridium novyi A str 4552 100% (65% query cover)	Clostridium novyi 97,1%(A 4540 96,8%/ botulinum 97,5% / haemolyticum 97,1%)	genus	31.424	Clostridium novyi type A str. 4552 99,8% - Clostridium novyi sensu lato lineage III	rpoB gene sequence for type strain not available	Clostridium botulinum 96,7% (Clostridium botulinum C str. Eklund 96,7% / C/D str. BKT12695 96,5%)/ haemolyticum 87% / Clostridium novyi type A 4540, NCTC 538 (lineage IV) 94,9%	species	TTTATCAGAGCTTACTCACAAAAGAAGATTATCAGCATTAGGACCAGGAGGACTTTCAAGAGAAAGAGCTGGATTCGAAGTTAGAGATGTTCACCACTCTCATTATGGTAGAATGTGTCCAATAGAAACTCCAGAAGGACCTAATATAGGACTTATAAACTCACTTGCGTGTTATGCTAAAGTTAATGAGTATGGATTTATAGAGACTCCATACAGATTAGTTGATAAGAAGGAAGCTAGAGTAACAGAGAAAATAGTATATCTAACTGCAGATGAAGAAGATCATTATTTAGTTGCACAAGCTAAAGAACCATTAGATGAAAATGGTTGCTTTATAGATGAAAAAATAACAGTTAGAGACTTGGAAGACGTTATAGTTGTATCTAAAGATCAAGTTGA…	GGCGGCGTGCCTAACACATGCAAGTCGAGCGATGAAGCTTCCTTCGGGAAGTGGATTAGCGGCGGACGGGTGAGTAACACGTGGGTAACCTGCCTCAAAGAGTGGGATAGCCTTCCGAAAGGGAGATTAATACCGCATAACATTATCTTGTGGCATCACAGGATAATCAAAGGAGCAATCCGCTTTGAGATGGACCCGCGGCGCATTAGCTAGTTGGTAAGGTAATGGCTTACCAAGGCAACGATGCGTAGCCGACCTGAGAGGGTGATCGGCCACATTGGAACTGAGACACGGTCCAGACTCCTACGGGAGGCAGCAGTGGGGAATATTGCGCAATGGGGGAAACCCTGACGCAGCAACGCCGCGTGAGTGATGAAGGTTTTCGGATCGTAAAACTCT…	Clostridium novyi type A 2,07/1,55
S30	abscess, ovarium	18.902	Dialister micraerophilus 100%	Dialister propionicifaciens 91% / pneumosintes 89,5%	species	20.916	Dialister micraerophilus 99,2%	Dialister micraerophilus DSM 19965 99,2%	Dialister propionicifaciens - rpoB gene sequence not available / pneumosintes 77%	species	TTTGGCGGAGCTTACTCATAAGCGTCGTCTTTCGGCTTTGGGTCCGGGCGGTCTTTCTCGTGAACGTGCAGGTTTCGAAGTTCGTGACGTGCATTATTCTCACTATGGACGTATGTGTCCGGTTGAAACTCCTGAAGGTCCTAATATCGGGCTTATTTCGTCTTTGTCCAATTACGGTATTATCAACAAGTACGGTTTGATTGAAACTCCGTATCGCCTTATAGATAAGAAGGCTCATCGTGTAACGAATGAGTGCAAGTACTATACTGCGGATGTTGAGGATTCTCTTGTAATTGCTCAGGCGAGTGAACCTTTGGATGAAGAGGGACGTTTTGTACATAAAAATGTAGCAAGTCGTCATGGTGCGGATGTTTTGGAAGCAGATTCCGCAGAAGTTGA…	GGCGGCGTGCTTAACACATGCAAGTCGAACGAGAGGACATGAAAAGCTTGCTTTTTATGAAATCTAGTGGCAAACGGGTGAGTAACACGTAAACAAYCTGCCTTCAAGATGGGGACAACAGACGGAAACGACTGCTAATACCGAATACGATCCGAAAGTCGCATGACATTTGGATGAAAGGGTGGCCTATCGAAGAAGCTATCGCTTGAAGAGGGGTTTGCGTCCGATTAGGTAGTTGGTGAGGTAACGGCCCACCAAGCCGACGATCGGTAGCCGGTCTGAGAGGATGAACGGCCACACTGGAACTGAGACACGGTCCAGACTCCTACGGGAGGCAGCAGTGGGGAATCTTCCGCAATGGACGAAAGTCTGACGGAGCAACGCCGCGTGAGTGAAGAC…	Dialister micraerophilus 2,35 A
S31	blood	21.294	Dialister pneumosintes 100%	Allisonella histaminiformans 90% / Dialister micraerophilus 89,7% / propionicifaciens 89% / invisus 88% / hominis 86% /	species	26.179	Dialister pneumosintes 99,8%	rpoB gene sequence for type strain not available	Dialister homins 72% / massiliensis (sp. Marseille -P5638) 72% / micraerophilus 77% / invisus 73% / hominis 72% / propionicifaciens (rpoB gene seuqnce not available)/ Allisonella histaminiformans 76%	species	GTTAGCGGAATTAACGCATAAGCGTCGTTTGTCTGCTTTAGGACCCGGCGGTTTATCTCGTGAACGTGCAGGATTTGAAGTTCGAGATGTACATTATTCCCATTACGGACGTATGTGCCCGGTAGAAACACCGGAAGGACCTAACATCGGATTGATTTCTTCCTTATCCAATTATGGGATTATAAATAAATATGGTTTAATTGAAACTCCATATCGTATTGTTGATCATAAAGATAATCATGTAACTAATGATTGTCGTTATGTTACTGCTGATGTAGAGGAAAATAAGACTATTGCACAGGCATCTGAACCTCTTGATGAAAAGGGAAGATTTGTTCACTCTAATGTAGCAAGTCGACGTGGACCTGATGTATTGGAAGCTTCACCGTCTGAAGTAAC…	GGCGGCGTGCTTAACACATGCAAGTCGAACGGAAAGAGATGAAAGAGCTTGCTCTTTTATTAATTTCAGTGGCAAACGGGTGAGTAACACGTAAACAACCTGCCTTAAGGATGGGGATAACAGACGGAAACGACTGCTAATACCGAATACGTTCTAAGCATCGCATGGTGCATAGAAGAAAGGGTGGCCTCTACAAGAAAGCTATCGCCTTAAGAGGGGTTTGCGACTGATTAGGTAGTTGGTGAGGTAACGGCTCACCAAGCCGACGATCAGTAGCCGGTCTGAGAGGATGAACGGCCACACTGGAACTGAGACACGGTCCAGACTCCTACGGGAGGCAGCAGTGGGGAATCTTCCGCAATGGACGAAAGTCTGACGGAGCAACGCCGCGTGAACGAA…	Dialister pneumosintes 2,41 A
S32	blood	18.234	Eikenella corrodens 100% / halliae 99,6% / exigua NML03-A-027 99,6%		genus	23.626	Eikenella corrodens NML 130388 WGS 99,8%	Eikenella corrodens NCTC 10596 98,8%	Eikenella exigua 91,4% (NML03-A-027 92%) / halliae 93%	species	GTTGTCGGAAGTGACCCATAAACGCCGTGTGTCGGCACTTGGCCCGGGTGGATTGACTCGTGAACGTGCCGGCTTTGAAGTGCGCGACGTACACCCGACCCACTATGGCCGTGTGTGCCCGATTGAAACGCCTGAAGGCCCGAACATCGGCCTGATTAACTCATTATCGGTTTATGCACGTACCAACGATTACGGTTTCTTGGAAACTCCGTACCGCCGCGTGGTAGACGGCAAGGTCACCGATGAAATCGACTATCTGTCTGCCATTGAAGAAGGCCGTTATGTGATTGCGCAGGCTAACGCCGAAGTGGATAAAAAAGGCTACCTGAAAGGCGATTTGATTACCTGTCGCGAAAAAGGCGAAACCATCATGGCTAGTGCCGACCGCGTGCAGTATAT…	GGCGGCATGCTTTACACATGCAAGTCGAACGGCAGCGGGGTAGTGCTTGCACTACTGTCCGGCGAGTGGCGAACGGGTGAGTAATATATCGGAACGTACCGAGTAATGGGGGATAACCAATCGAAAGATTGGCTAATACCGCATACGTCCTAAGGGAGAAAGCGGGGGATCGCAAGACCTCGCGTTATTCGAGCGGCCGATAACTGATTAGCTAGTTGGTGGGGTAAAGGCCTACCAAGGCGACGATCAGTAGCGGGTCTGAGAGGACGATCCGCCACACTGGGACTGAGACACGGCCCAGACTCCTACGGGAGGCAGCAGTGGGGAATTTTGGACAATGGGGGCAACCCTGATCCAGCCATGCCGCGTGTATGAAGAAGGCCTTCGGGTTGTAAAGTA…	Eikenella corrodens 2,01A
S33	urine	9.898	Enterobacter cloacae 100% / kobei 100% / ludwigii 100% / sichuanensis 99,6% / bugandensis 99,4% / chuandaensis 99,4% /(Pseudenterobacter) timonensis 99,6% /Kosakonia oryzendophytica 99,8%% / Leclercia adecarboxylata 99,8% / Klebsiella michiganensis 99,5	Citrobacter tructae 98,9% / Enterobacter asburiae 99,1% / mori 98,7% / chengduensis 98,7% / wuhouensis 98,7% / Klebsiella oxytoca type 97% / Pantoea agglomerans 95%	genus	17.258	Enterobacter ludwigii 100% /wuhouensis 99%	Enterobacter ludwigii FDAARGOS 1436 100%	Enterobacter asburiae 98,5% / kobei 98,3% /mori 97,9% (type 96,9%) / bugandensis 98,5% / hormaechei 98,3%/ cloacae subsp. cloacae 98,1% / sichuanensis 98,3% / chengduensis 98,1% / (Pseudenterobacter)timonensis 92,9% / Klebsiella michiganensis 97% / oxytoca 97% / Pantoea agglomerans 88% / Leclercia adecarboxylata 96,6% / Kosoakonia oryzendophytica 92% / Citrobacter tructae 97%	species - resolution possible based on the clustering method	GCTGTCTGAGATCACGCACAAACGTCGTATCTCTGCACTCGGCCCAGGCGGTCTGACCCGTGAACGTGCAGGCTTCGAAGTTCGAGACGTACACCCGACTCACTACGGTCGCGTATGTCCAATCGAAACGCCTGAAGGTCCAAACATCGGTCTGATCAACTCCCTGTCCGTGTACGCACAGACTAACGAATACGGTTTCCTTGAGACGCCGTACCGTAAAGTGACCGACGGTGTTGTAACTGACGAAATTCACTACCTGTCTGCTATCGAAGAAGGCAACTACGTTATCGCTCAGGCGAACTCCAACCTGGATGACGAAGGCCACTTTGTAGAAGATCTGGTTACCTGCCGTAGCAAAGGCGAATCCAGCTTGTTCAGCCGCGACCAGGTTGACTACAT…	GGCGGCAGGCCTAACACATGCAAGTCGAACGGTAGCACAGAGAGCTTGCTCTCGGGTGACGAGTGGCGGACGGGTGAGTAATGTCTGGGAAACTGCCTGATGGAGGGGGATAACTACTGGAAACGGTAGCTAATACCGCATAACGTCGCAAGACCAAAGAGGGGGACCTTCGGGCCTCTTGCCATCAGATGTGCCCAGATGGGATTAGCTAGTAGGTGGGGTAACGGCTCACCTAGGCGACGATCCCTAGCTGGTCTGAGAGGATGACCAGCCACACTGGAACTGAGACACGGTCCAGACTCCTACGGGAGGCAGCAGTGGGGAATATTGCACAATGGGCGCAAGCCTGATGCAGCCATGCCGCGTGTATGAAGAAGGCCTTCGGGTTGTAAAGTACTT…	Enterobacter cloacae complex 2,32A	For E.cloacae accepted only references for E. cloacae subsp. Cloacae. Enterobacter wuhouensis 98,9% - ANI with E.ludwigii type strain 84,9%- a new species published in 2020. Only references for the rpoB gene Kun en referanse for rpoB genet.	ANI E.kobei strain EB_P8_L5_01.19 vs. E.kobei type: 99%; E.kobei JCM 8580 vs E.kobei DSM type : 79%; E.asburiae ATCC 35953 vs E.asburiae A2563: 97%; E.mori HSW1412 vs. BC01: 87%; E.cloacae DSM30054 type vs. WP5-S18-ESBL: 87,6%; vs. colR/S: 89%; vs. STN0717-73: 88,78%; vs. NH77: 98,8%
S34	blood	18.538	Enterococcus pseudoavium 100% / Enterococcus devriesei 100% /Enterococcus viikkiensis 100%	Enterococcus gilvus 98,6% / hermanniensis 96%	genus	22.851	Enterococcus devriesei 99%	Enterococcus devriesei DSM 22802 99%	Enterococcus viikkiensis 98,4% / Enterococcus hermanniensis 90,6% / Enterococcus pseudoavium 90,2 / gilvus 90%	species	CACTAGGTGAGTTGACCCATAAACGTCGTCTATCTGCCTTAGGACCTGGTGGTTTGACTCGTGACCGTGCCGGCTATGAAGTTCGAGACGTTCACTATTCCCACTATGGCCGTATGTGTCCGATTGAAACGCCCGAAGGTCCAAACATTGGGTTGATCAACAGTTTGGCATCTTACGCGAAAGTAAATAAATTTGGTTTCATCGAAACACCGTATCGTCGTGTGGATCGTTCAACTGGTAAAGTAACCGACAAGATCGATTACCTAACTGCTGATATCGAAGACCATTACGTAGTTGCCCAAGCAAACAGTAAGTTAAACGAAGACGGCAGCTTTGCTGAAGAAGTCGTGATGGCTCGTGCAACTTCTGAAAACTTGGAAGTAACGATTGATAAGATCG…	GGCGGCGTGCCTAATACATGCAAGTCGAACGCTTTTTCTTTCACCGGAGCTTGCTCCACCGAAAGAAAAAGAGTGGCGAACGGGTGAGTAACACGTGGGTAACCTGCCCATCAGAAGGGGATAACACTTGGAAACAGGTGCTAATACCGTATAACAAGTAAAACCGCATGGTTTTACTTTGAAAGGCGCTTTTGCGTCACTGATGGATGGACCCGCGGTGCATTAGCTAGTTGGTGAGGTAACGGCTCACCAAGGCAACGATGCATAGCCGACCTGAGAGGGTGATCGGCCACATTGGGACTGAGACACGGCCCAAACTCCTACGGGAGGCAGCAGTAGGGAATCTTCGGCAATGGACGAAAGTCTGACCGAGCAACGCCGCGTGAGTGAAGAAGGTTT…	Enterococcus devriesei 2,3 A	Enterococcus viikkiensis is a new art from environment / ANI E:viikkiensis vs E.devresei 93,3%
S35	blood	21.059	Enterococcus faecalis 100%	Enterococcus rivorum 96,2% / hirae 92%	species	21.294	Enterococcus faecalis 100%	Enterococcus faecalis DSM 20478 99,4%	Enterococcus hirae 87% / rivorum 84%	species	ATTAGGTGAGTTAACCCATAAACGTCGTCTATCAGCCTTAGGGCCTGGTGGTTTGACTCGTGACCGTGCCGGTTATGAAGTTCGTGACGTTCACTACTCTCACTATGGTCGTATGTGTCCAATTGAAACGCCTGAGGGACCGAATATCGGGTTGATCAATAGTTTATCTAGTTATGCGAAAGTGAATAAATTTGGTTTCATCGAAACGCCTTATCGCCGTGTTGATCGTGCGACAGGCCGTGTTACTGATCAAGTAGATTACTTAACAGCAGACATCGAAGACCATTATATCGTAGCGCAAGCGAACTCACTTTTAAATGAAGATGGCACATTTGCCAATGATGTTGTTATGGCGCGTCTACAAAGTGAAAACTTAGAAGTTGCCGTAGACAAAGTTGA…	GCGGCGTGCCTAATACATGCAAGTCGAACGCTTCTTTCCTCCCGAGTGCTTGCACTCAATTGGAAAGAGGAGTGGCGGACGGGTGAGTAACACGTGGGTAACCTACCCATCAGAGGGGGATAACACTTGGAAACAGGTGCTAATACCGCATAACAGTTTATGCCGCATGGCATAAGAGTGAAAGGCGCTTTCGGGTGTCGCTGATGGATGGACCCGCGGTGCATTAGCTAGTTGGTGAGGTAACGGCTCACCAAGGCCACGATGCATAGCCGACCTGAGAGGGTGATCGGCCACACTGGGACTGAGACACGGCCCAGACTCCTACGGGAGGCAGCAGTAGGGAATCTTCGGCAATGGACGAAAGTCTGACCGAGCAACGCCGCGTGAGTGAAGAAGGTT…	Enterococcus faecalis 2,37 A
S36	Proficiency testing sample (Quality Control for Molecular Diagnostics)	14.3	Enterococcus faecium 99,8% / hirae 99,6% / durans 99,4%	Enterococcus pseudoavium 98,8% / ratii 98,6%	genus	19.3	Enterococcus faecium 100%	Enterococcus faecium DSM 20477100%	Enterococcus durans 91% / hirae 91% / ratti 85% / pseudoavium 82%	species	TCTTGGCGAATTGACACACAAACGTCGTCTTTCAGCCTTAGGACCTGGCGGATTGACTCGTGACCGCGCCGGTTATGAAGTTCGTGACGTTCACTACTCCCACTATGGCCGTATGTGTCCGATCGAAACTCCTGAAGGCCCAAACATCGGGTTGATCAATAGTTTGTCCAGTTATGCGAAAGTAAATAAATTCGGATTTATCGAAACACCTTATCGTCGTGTAGACCGTGAAACAGGTCGTGTTACTGACCAAATCGACTACTTGACAGCTGATATCGAAGACCATTACATCGTAGCCCAAGCAAACAGCCCATTGAATGAAGATGGAACATTTGCTCAAGACGTTGTTATGGCTCGTGCTCAAAGTGAAAACTTAGAAGTATCTATTGATAAAGTAGA…	GGCGGCGTGCCTAATACATGCAAGTCGAACGCTTCTTTTTCCCCGGAGCTTGCTCCACCGGAAAAAGAGGAGTGGCGAACGGGTGAGTAACACGTGGGTAACCTGCCCATCAGAAGGGGATAACACTTGGAAACAGGTGCTAATACCGTATAACAATCAAAACCGCATGGTTTTGATTTGAAAGGCGCTTTCGGGTGTCGCTGATGGATGGACCCGCGGTGCATTAGCTAGTTGGTGAGGTAACGGCTCACCAAGGCCACGATGCATAGCCGACCTGAGAGGGTGATCGGCCACATTGGGACTGAGACACGGCCCAAACTCCTACGGGAGGCAGCAGTAGGGAATCTTCGGCAATGGACGAAAGTCTGACCGAGCAACGCCGCGTGAGTGAAGAAGGTT…	not available	ANI: Enterococcus lactis DSM 23655T vs E.faecium type: 94,43%
S37	urine	14.764	Enterococcus hirae 100% / faecium 100% / durans 99,6% /pseudoavium 99,4%	Enterococcus ratti 98,8%	genus	18.51	Enterococcus hirae 100%	Enterococcus hirae ATCC 9790 100%	Enterococcus durans 92,4% / faecium 92% / pseudoavium 84% / ratti 86%	species	ACTTGGGGAATTGACACACAAACGTCGTCTTTCAGCCTTAGGACCTGGTGGTTTGACTCGTGACCGAGCTGGTTATGAAGTTCGTGACGTTCACTATTCTCACTATGGCCGTATGTGTCCGATTGAAACGCCTGAAGGACCAAATATCGGGTTGATCAATAGTTTATCTAGCTATGCGAAAGTTAATAAATTTGGATTTATCGAAACTCCTTACCGTCGTGTTGATCGTGAAACTGGTCGTGTAACGGATCAAATCGACTATCTAACAGCTGACATCGAAGACCACTACATCGTTGCCCAAGCAAATAGCCCATTAAATGAAGATGGTACTTTTGCACAAGACGTTGTTATGGCTCGTGCGCAAAGTGAAAACTTAGAAGTTTCAATCGATAAAGTCGA…	GGCGGCGTGCCTAATACATGCAAGTCGAACGCTTCTTTTTCCACCGGAGCTTGCTCCACCGGAAAAAGAGGAGTGGCGAACGGGTGAGTAACACGTGGGTAACCTGCCCATCAGAAGGGGATAACACTTGGAAACAGGTGCTAATACCGTATAACAATCGAAACCGCATGGTTTTGATTTGAAAGGCGCTTTCGGGTGTCGCTGATGGATGGACCCGCGGTGCATTAGCTAGTTGGTGAGGTAACGGCTCACCAAGGCGACGATGCATAGCCGACCTGAGAGGGTGATCGGCCACATTGGGACTGAGACACGGCCCAAACTCCTACGGGAGGCAGCAGTAGGGAATCTTCGGCAATGGACGAAAGTCTGACCGAGCAACGCCGCGTGAGTGAAGAAGGT…	Enterococcus hirae 2,33A
S38	urine	14.649	Enterococcus raffinosus 99,8% / gilvus 99,2% /	Enterococcus malodoratus 98,8% / avium 98,8% / pseudoavium 98,2%	genus	19.527	Enterococcus raffinosus 100%	Enterococcus raffinosus DSM 5633 100%	Enterococcus avium 91,6% / pseudoavium 92% / gilvus 90% / malodoratus 89%	species	ATAGGGGAATTGACCCACAAACGTCGTCTATCTGCCTTAGGACCTGGTGGTTTGACTCGTGACCGCGCTGGTTATGAAGTCCGAGACGTTCACTATTCTCACTATGGTCGTATGTGTCCGATTGAAACCCCCGAAGGTCCCAACATCGGGTTGATCAACAGCTTGGCTTCCTATGCGAAAGTCAACAAGTTTGGTTTCATCGAAACACCGTACCGTCGTGTGGATCGCGCAACTGGTCAAGTAACGGATACCATCGATTACTTAACTGCGGATATCGAGGACCATTACGTAGTTGCTCAAGCAAACAGTAAATTGAACGATGACGGCACCTTCGCTGAAGAAGTCGTTATGGCTCGTGCAACTTCTGAAAACTTGGAAGTAACGATCGATAAAGTGGAT…	GGCGGCGTGCCTAATACATGCAAGTCGAACGCCTTTTCTTTCACCGGAGCTTGCTCCACCGRAAGAAAAGGAGTGGCGAACGGGTGAGTAACACGTGGGTAACCTGCCCATCAGAAGGGGATAACACTTGGAAACAGGTGCTAATACCGTATAACAATAGAAACCGCATGGTTTCTATTTGAAAGGCGCTTTTGCGTCACTGGTGGATGGACCCGCGGTGCATTAGCTAGTTGGTGAGGTAACGGCTCACCAAGGCAACGATGCATAGCCGACCTGAGAGGGTGATCGGCCACATTGGGACTGAGACACGGCCCAAACTCCTACGGGAGGCAGCAGTAGGGAATCTTCGGCAATGGACGAAAGTCTGACCGAGCAACGCCGCGTGAGTGAAGAAGGTTT…	Enterococcus raffinosus 2,42 A
S39	Proficiency testing sample (Quality Control for Molecular Diagnostics)	16.3	Escherichia coli 100% / fergunsonii 99,8%/ Shigella dysenteriae 99,6% / flexneri 99,4%/boydii 99,6%	Escherichia marmotae 98,9% / albertii 98,3%	genus	24	Escherichia coli 100% /Shigella dysenteriae 99,4% /flexneri 99,4%/boydii 99,4%	Escherichia coli ATCC 11775T 100%	Escherichia mamotae 98,3%/ fergusonii 97,5%/ albertii 96,3%	genus	GCTGTCTGAGATTACGCACAAACGTCGTATCTCGGCACTCGGCCCAGGCGGTCTGACCCGTGAACGTGCAGGCTTCGAAGTTCGAGACGTACACCCGACTCACTACGGTCGCGTATGTCCAATCGAAACCCCTGAAGGTCCGAACATCGGTCTGATCAACTCCCTGTCCGTGTACGCACAGACTAACGAATACGGCTTCCTTGAGACTCCGTATCGTAAAGTGACCGACGGTGTTGTAACTGACGAAATTCACTATCTGTCTGCTATCGAAGAAGGCAACTACGTTATCGCCCAGGCGAACTCCAACCTGGATGAAGAAGGCCACTTCGTAGAAGACCTGGTAACTTGCCGTAGCAAAGGCGAATCCAGCTTGTTCAGCCGCGACCAGGTTGACTACAT…	GGCGGCAGGCCTAACACATGCAAGTCGAACGGTAACAGGAAGCAGCTTGCTGCTTTGCTGACGAGTGGCGGACGGGTGAGTAATGTCTGGGAAACTGCCCGATGGAGGGGGATAACTACTGGAAACGGTAGCTAATACCGCATAACGTCGCAAGACCAAAGAGGGGGACCTTCGGGCCTCTTGCCATCGGATGTGCCCAGATGGGATTAGCTAGTAGGTGGGGTAACGGCTCACCTAGGCGACGATCCCTAGCTGGTCTGAGAGGATGACCAGCCACACTGGAACTGAGACACGGTCCAGACTCCTACGGGAGGCAGCAGTGGGGAATATTGCACAATGGGCGCAAGCCTGATGCAGCCATGCCGCGTGTATGAAGAAGGCCTTCGGGTTGTAAAGTAC…	not available
S40	pharyngeal swab	10.57	Fusobacterium massiliense 100%	Fusobacterium nucleatum 97% /periodonticum 97% /pseudoperiodonticum 97%/hawasookii 96,8%	species	13.3	Fusobacterium massiliense 99,6%	Fusobacterium sp. Marseille-P2749 99,6%	Fusobacterium nucleatum 87,1% / hwasookii 87% / periodonticum 86% / pseudoperiodonticum 85%	species	ACTTGCAGAATTAACTCATAAGAGAAGAATATCTGCACTAGGACCTGGAGGTTTATCAAGAGAAAGAGCAGGGTTCGAAGTAAGAGACGTACACGATTCACATTATGGTAGAGTTTGTCCTATAGAAACACCAGAAGGTCCAAACATTGGACTTATTGGGTCACTTGCAACTTATGCAAAAATCAATAAATATGGATTTATGGAAACGCCTTATGTTAGAGTTGAAAATGGAGTTGCACTATTAGATGATATAAGATATCTAGCAGCTGATGAAGAAGATGGATTATTTATAGCACAAGCCGATACTAAATTAGATAAAAAGAATAAAATCCAAGGTTTAGCTGTTTGTAGATATGGACATGAGATAGTTGAAATTGAAGCAGATAGAGTAAATTATAT…	GACAGAATGCTTAACACATGCAAGTCTACTTGAACTTCGGTTTGGGTGGCGGACGGGTGAGTAACGCGTAAAGAACTTGCCTCACAGTTTGGGACAACATTTGGAAACGAATGCTAATACCGAATATTATGATCGAATGGCATCATTTGATTATGAAAGCTATATGCGCTGTGAGAGAGCTTTGCGTCCCATTAGCTAGTTGGAGAGGTAACGGCTCACCAAGGCGATGATGGGTAGCCGGCCTGAGAGGGTGAACGGCCACAAGGGGACTGAGACACGGCCCTTACTCCTACGGGAGGCAGCAGTGGGGAATATTGGACAATGGACCAAAAGTCTGATCCAGCAATTCTGTGTGCACGATGAAGTTTTTCGGAATGTAAAGTGCTTTCAGTTGGGAAG…	Fusobacterium mortiferum 1,43
S41	abscess, mouth	11.626	Fusobacterium necrophorum 99,8%	Fusobacterium equinum 97% / gonidiaformans 95,6%	species	12.98	Fusobacterium necrophorum 100%	Fusobacterium necrophorum subsp. funduliforme CCUG 42162 100% / subsp. necrophorum NCTC 13726 99%	Fusobacterium gonidiaformans 88,4% / equinum 88,4%	species	TCTAGCGGAATTAACTCACAAGAGAAGAATTTCCGCCTTAGGTCCCGGAGGACTTTCCAGAGAAAGAGCCGGATTCGAGGTGCGTGACGTACACGATTCTCACTATGGAAGAATTTGTCCGATAGAAACGCCGGAAGGACCGAACATCGGATTGATCGGATCTTTGGCTATCTATGCTAAAATCAATCAATATGGATTTATTGAAACACCGTATATCGCAGTCAAAGACGGAATTGCGGATTTGAATGATATTCGATATTTGGCAGCTGATGAGGAAGAAGGAATGTTCATCGCTCAAGCCGATACGAAGTTGGGAGAACATAATGAATTGTTGGAACCGGTAACTTGCCGAATCGGACCGGAAATTTTGGATGTGGATGCGAAAAGAGTTCATTATTT…	GACAGAATGCTTAACACATGCAAGTCGACTCGAGTCTTCGGACTTGGGTGGCGCACGGGTGAGTAACGCGTAAAGAACTTGCCTCTTAGACCGGGACAACATCTGGAAACGGATGCTAATACCGGATATTATGGTTTTTTCGCATGGAGGAATCATGAAAGCTAGATGCGCTAAGAGAGAGCTTTGCGTCCCATTAGCTRGTTGGTGAGGTAACGGCCCACCAAGGCAATGATGGGTAGCCGGCCTGAGAGGGTGAACGGCCACAAGGGGACTGAGACACGGCCCTTACTCCTACGGGAGGCAGCAGTGGGGAATATTGGACAATGGACCACAAGTCTGATCCAGCAATTCTGTGTGCACGATGACGTTTTTCGGAATGTAAAGTGCTTTCAGTCGGGA…	Fusobacterium necrophprum 2,16A
S42	abscess, abdomen	30.267	Fusobacterium vincentii 99,8%	Fusobacterium watanabei 98,8 / canifetinum 98% / polymorphum 97,8% / animalis 98% / nucleatum 98%	species	29.9	Fusobacterium vincentii 99,2%	Fusobacterium vincentii ATCC 49256 99,2%	Fusobacterium polymorphum 96% / nucleatum 95,4% / animalis 95%/ canifelinum 94,1% / watanabei (rpoB sequence not available)	species	ACTTGCTGAATTGACACATAAGAGAAGAATATCAGCATTAGGACCTGGTGGACTTTCAAGAGAAAGAGCAGGATTTGAAGTAAGAGACGTTCACGATTCTCACTATGGAAGAATTTGTCCAATAGAAACACCAGAAGGACCAAATATTGGACTTATTGGATCACTTGCTACTTATGCTAAGATTAATAAATATGGATTTATTGAAACACCTTATGTAAAAGTAGAAAATGGAGTAGCATTAGTTGATGATGTTCGTTATCTTGCAGCTGATGAAGAAGATGGATTATTCATAGCTCAAGCTGATACTAAACTTGATAAAAATAATAAATTACAAGGTTTAGTAGTTTGTAGATATGGACATGAAATTGTTGAAATAGAACCTGAAAGAGTAAACTATAT…	GACAGAATGCTTAACACATGCAAGTCAACTTGAATTTGGGTTTTTAACTTAGGTTTGGGTGGCGGACGGGTGAGTAACGCGTAAAGAACTTGCCTCACAGCTAGGGACAACATTTGGAAACGAATGCTAATACCTAATATTATGATAATAGGGCATCCTATAATTATGAAAGCTATAAGCGCTGTGAGAGAGCTTTGCGTCCCATTAGCTAGTTGGAGAGGTAACGGCTCACCAAGGCGATGATGGGTAGCCGGCCTGAGAGGGTGATCGGCCACAAGGGGACTGAGACACGGCCCTTACTCCTACGGGAGGCAGCAGTGGGGAATATTGGACAATGGACCGAGAGTCTGATCCAGCAATTCTGTGTGCACGATGAAGTTTTTCGGAATGTAAAGTGCT…	Fusobacterium naviforme 2,01 A	For Fusobacterium nucleatum accepted only references for F.nucleatum subsp. nucleatum in GenBank
S43	abscess, dental	15.624	Fusobacterium vincentii 99,8%	Fusobacterium nucleatum 97,8% / watanabei 98,9 % / canifelium 97,8% / animalis 98% / polymorphum 97,5%	species	17.66	Fusobacterium vincentii 99,6%	Fusobacterium vincentii ATCC 49256 99,2%	Fusobacterium polymorphum 96% / nucleatum 95% / animalis 95% / canifelium 93,7%/ watanabei (rpoB gene sequence not available)	species	ACTTGCTGAATTGACACATAAGAGAAGAATATCAGCATTAGGACCTGGTGGACTTTCAAGAGAAAGAGCAGGATTTGAAGTAAGAGACGTTCACGATTCTCACTATGGAAGAATTTGTCCGATAGAAACACCAGAAGGACCAAATATTGGACTTATTGGATCACTTGCTACTTATGCTAAGATTAATAAATATGGATTTATTGAAACACCTTATGTAAAAGTAGAAAATGGAGTAGCATTAGTTGATGATGTTCATTATCTTGCAGCTGATGAAGAAGATGGATTATTCATAGCTCAAGCTGATACTAAACTTGATAAAAATAATAAATTACAAGGTTTAGTAGTTTGTAGATATGGACATGAAATTGTTGAAATAGAACCTGAAAGAGTAAACTATAT…	GACAGAATGCTTAACACATGCAAGTCAACTTGAATTTGGGTTTTTAACTTAGGTTTGGGTGGCGGACGGGTGAGTAACGCGTAAAGAACTTGCCTCACAGCTAGGGACAACATTTGGAAACGAATGCTAATACCTAATATTATGATAATAGGGCATCCTATAATTATGAAAGCTATAAGCGCTGTGAGAGAGCTTTGCGTCCCATTAGCTAGTTGGAGAGGTAACGGCTCACCAAGGCGATGATGGGTAGCCGGCCTGAGAGGGTGATCGGCCACAAGGGGACTGAGACACGGCCCTTACTCCTACGGGAGGCAGCAGTGGGGAATATTGGACAATGGACCGAGAGTCTGATCCAGCAATTCTGTGTGCACGATGAAGTTTTTCGGAATGTAAAGTGCT…	Fusobacterium naviforme 2,26 B
S44	tissue, foot	14.376	Fusobacterium periodonticum 99,5% / pseudoperiodonticum 99,8% /hwasookii 99,1%	Fusobacterium nucleatum 98,3% / polymorphum 98,6% /	genus	15.484	Fusobacterium pseudoperiodonticum 99%	Fusobacterium pseudoperiodonticum ChDC F213 99%	Fusobacterium periodonticum 97,4% / nucleatum 92,8% / hwasookii 91,6% / polymorphum 91,4%	species	ACTAGCTGAATTAACTCATAAGAGAAGAATATCAGCTCTAGGACCTGGAGGACTTTCAAGAGAAAGAGCAGGGTTCGAAGTAAGAGACGTTCATGATTCTCACTATGGAAGAATCTGTCCTATAGAAACACCAGAAGGACCAAACATCGGACTTATTGGATCTCTTGCAACTTATGCAAAGATTAATAAATATGGATTCATAGAAACTCCATATGTAAAAGTAGAAAATGGAGTAGCTTTAGTTGATGATGTTCGTTACCTTGCAGCTGATGAAGAAGATGGATTATTCATAGCTCAAGCCGATACAAAATTAGGTAAAGGTAATAAATTACAAGGTTTAGTAGTTTGTAGATATGGACATGAAATCGTTGAAATAGAACCTGAAAGAGTAAACTATAT…	GACAGAATGCTTAACACATGCAAGTCTACTTGAACTTCGGTTTGGGTGGCGGACGGGTGAGTAACGCGTAAAGAACTTGCCTCACAGTTAGGGACAACATTTGGAAACGAATGCTAATACCTGATATTATGATTTTAGGGCATCCTAARATTATGAAAGCTATATGCGCTGTGAGAGAGCTTTGCGTCCCATTAGCTAGTTGGAGAGGTAACGGCTCACCAAGGCGATGATGGGTAGCCGGCCTGAGAGGGTGAACGGCCACAAGGGGACTGAGACACGGCCCTTACTCCTACGGGAGGCAGCAGTGGGGAATATTGGACAATGGACCAAAAGTCTGATCCAGCAATTCTGTGTGCACGATGACGTTTTTCGGAATGTAAAGTGCTTTCAGTTGGGAAG…	Fusobacterium periodonticum 1,79 B
S45	pharyngeal swab	12.59	Fusobacterium periodonticum 99,8% / pseudoperiodonticum 100% / hwasookii 99,3%	Fusobacterium polymorphum 98,8% / nucleatum 98,6%	genus	15.085	Fusobacterium pseudoperiodonticum 99,4%	Fusobacterium pseudoperiodonticum ChDC F213 99,4%	Fusobacterium periodonticum 97,9% / nucleatum 92,4% / polymorphum 91,4% / hwasookii 91,6%	species	ACTAGCTGAATTAACTCATAAGAGAAGAATATCAGCTCTAGGACCTGGAGGACTTTCAAGAGAAAGAGCAGGGTTCGAAGTAAGAGACGTTCACGATTCTCACTATGGAAGAATCTGTCCAATAGAAACACCAGAAGGACCAAACATCGGACTTATTGGATCTCTTGCAACTTATGCAAAGATTAATAAATATGGATTCATAGAAACTCCATATGTAAAAGTAGAAAATGGAGTAGCTTTGGTTGATGATGTTCGTTATCTTGCAGCTGATGAAGAAGATGGATTATTCATAGCTCAAGCCGATACAAAATTAGGTAAAGGTAATAAATTACAAGGTTTAGTAGTTTGTAGATATGGACATGAAATCGTTGAAATAGAACCTGAAAGAGTAAACTATAT…	GACAGAATGCTTAACACATGCAAGTCTACTTGAACTTCGGTTTGGGTGGCGGACGGGTGAGTAACGCGTAAAGAACTTGCCTCACAGTTAGGGACAACATTTGGAAACGAATGCTAATACCTGATATTATGATTTTAGGGCATCCTAAGATTATGAAAGCTATATGCGCTGTGAGAGAGCTTTGCGTCCCATTAGCTAGTTGGAGAGGTAACGGCTCACCAAGGCGATGATGGGTAGCCGGCCTGAGAGGGTGAACGGCCACAAGGGGACTGAGACACGGCCCTTACTCCTACGGGAGGCAGCAGTGGGGAATATTGGACAATGGACCAAAAGTCTGATCCAGCAATTCTGTGTGCACGATGACGTTTTTCGGAATGTAAAGTGCTTTCAGTTGGGAAG…	Fusobacterium periodonticum 1,98 B
S46	blood	12.713	Fusobacterium oral taxon C10 99,8% / animalis 99,3% (ATCC 51191 type strain 97,8%)	Fusobacterium nucleatum 97,3% / watanabei 97,7% / vincentii 97,7% / polymorphum 97,7%	erroneous classification	16.204	Fusobacterium sp. 96,9%	Fusobacterium animalis ATCC 51191 96%	Fusobacterium animalis 96,8%/vincentii 95,6% / polymorphum 93,7% / nucleatum 93,5% / oral taxon C10 (rpoB gene sequence not available)	genus	ACTTGCTGAATTGACACATAAGAGAAGAATATCAGCCTTAGGACCTGGTGGACTTTCAAGAGAAAGAGCAGGGTTTGAAGTAAGAGACGTTCACGATTCTCACTATGGAAGAATATGCCCAATAGAAACACCAGAAGGACCAAACATTGGACTTATAGGTTCACTTGCCACTTATGCTAAGATTAATAAATATGGTTTTATTGAAACTCCTTATGTGAAAGTAGAAAATGGAGTTGCAATAGTTGATGATGTTCATTATCTTGCTGCTGATGAAGAAGATGGATTATTTATAGCTCAAGCTGATACTAAGTTAGATAAAAATAATAAATTACAAGGTTTAGTAGTTTGTAGATATGGACATGAAATTGTTGAAATAGAACCTGAAAGAGTAAATTATAT…	GACAGAATGCTTAACACATGCAAGTCAACTTGAATTTGGGTTTATAACTTAGGTTTGGGTGGCGGACGGGTGAGTAACGCGTAAAGAACTTGCCTCACAGCTAGGGACAACATTTAGAAATGAATGCTAATACCTGATATTATGGTTATAGGGCATCCTATAATTATGAAAGCTAAATGCACTGTGAGAGAGCTTTGCGTCCCATTAGCTAGTTGGAGAGGTAACAGCTCACCAAGGCGATGATGGGTAGCCGGCCTGAGAGGGTGAACGGCCACAAGGGGACTGAGACACGGCCCTTACTCCTACGGGAGGCAGCAGTGGGGAATATTGGACAATGGACCGAGAGTCTGATCCAGCAATTCTGTGTGCACGATGAAGTTTTTCGGAATGTAAAGTGCT…	Fusobacterium nucleatum 1,93 B
S47	blood	11.992	Fusobacterium sp. Oral taxon A11 (=203) 99,6% / oral taxon 203 99,1%	Fusobacterium nucleatum subsp. nucleatum 98,2% / hwasookii 97,7% / vincentii 96,8% / animalis 97,5% / polymorphum 97,7%	species	14.288	Fusobacterium sp. Oral taxon 203 98,5%		Fusobacterium nucleatum subsp. nucleatum 97,3% med type stammen / Fusobacterium hwasookii 96 ,2% / animalis 93,1% / vincentii 95% / polymorphum 96,2%	species	ACTTGCTGAGTTAACTCACAAGAGAAGAATATCTGCCTTAGGACCTGGTGGACTTTCAAGAGAAAGAGCAGGATTTGAAGTAAGAGACGTTCATGATTCTCACTATGGAAGAATCTGTCCAATAGAAACACCAGAAGGACCAAACATTGGACTTATTGGGTCACTTGCTACTTATGCTAAGATTAATAAATATGGGTTTATTGAAACTCCTTATGTAAAAGTAGAAAATGGAGTAGCATTAGTTGATGATGTTCGTTATCTTGCTGCTGATGAAGAAGATGGATTATTTATAGCCCAAGCGGATACTAAACTTGATAAAAATAATAAATTACAAGGTTTAGTAGTTTGTAGATATGGACATGAAATTGTTGAAATAGAACCTGAAAGAGTAAACTATAT…	GACAGAATGCTTAACACCTGCAAGTCTACTTGAATTTGGGTTTTTTAACTTAGATTTGGGTGGCGGACGGGTGAGTAACGCGTAAAGAACTTGCCTCACAGCTAGGGACAACATTTGGAAACGAATGCTAATACCTGATATTATGATTTTAAGGCATCTTAGAATTATGAAAGCTATACGCGCTGTGAGAGAGCTTTGCGTCCCATTAGCTAGTTGGAGAGGTAACGGCTCACCAAGGCGATGATGGGTAGCCGGCCTGAGAGGGTGAACGGCCACAAGGGGACTGAGACACGGCCCTTACTCCTACGGGAGGCAGCAGTGGGGAATATTGGACAATGGACCAAGAGTCTGATCCAGCAATTCTGTGTGCACGATGACGTTTTTCGGAATGTAAAGTGC…	Fusobacterium species 2,15 A	oral taxon A11is the same as oral taxon 203 (homd.org)
S48	sputum	8.206	Haemophilus seminalis 100% (SZY H1T 99,8%)	Haemophilus haemolyticus 98,9% (CIP 103290T / ATCC 33390T 98,3%) /Haemophilus influenzae 97,4%	erroneous classification	14.75	Haemophilus haemolyticus 97,7 %	Haemophilus haemolyticus ATCC 33390/ CCUG 12834 96,7%	Haemophilus seminalis 96,5%(SZY H1T) /Haemophilus influenzae 95,7%	genus	ATTATCAGAAGTTACGCACAAGCGTCGTATTTCTGCATTAGGTCCAGGCGGTTTAACGCGTGAGCGCGCAGGCTTTGAAGTGCGTGACGTACATAATACCCACTATGGTCGTTTATGTCCGATTGAAACCCCTGAAGGTCCAAATATCGGTTTGATCAACTCACTTTCTGCGTTTGCACGTACTAATGATTATGGTTTCTTAGAAACCCCATATCGTAAAGTGGTTGATGGTCAAGTAACCGAAGAAATCGAATACTTATCTGCAATTGATGAAGCAAACTATATCATTGCACAGGCAAACTCAAATTTAGACGAAAATAACCGTTTTACTGATGCATTTGTTACTGCTCGTGGTGAACGTGGTGAATCAGGTTTATATAAACCTGAAGATATTCACTA…	GGCGGCAGGCTTAACACATGCAAGTCGAACGGTAGCAGGAGAAAGCTTGCTTTCTTGCTGACGAGTGGCGGACGGGTGAGTAATGCTTGGGAATCTGGCTTATGGAGGGGGATAACTACGGGAAACTGTAGCTAATACCGCGTAGTGTCGAGAGACGAAAGTGCGGGACCGCAAGGCCGCATGCCATGAGATGAGCCCAAGTGGGATTAGGTAGTTGGTGGGGTAAAGGCCTACCAAGCCTGCGATCTCTAGCTGGTCTGAGAGGATGGCCAGCCACACTGGAACTGAGACACGGTCCAGACTCCTACGGGAGGCAGCAGTGGGGAATATTGCGCAATGGGGGGAACCCTGACGCAGCCATGCCGCGTGAATGAAGAAGGCCTTCGGGTTGTAAAGTTC…	Haemophilus haemolyticus 2,09 A
S49	nasal swab	8.244	Haemophilus influenzae 100%	Haemophilus haemolyticus 97,6% /seminalis 96,2%	species	15.944	Haemophilus influenzae 100%	Haemophilus influenzae NCTC 8143 100%	Haemophilus haemolyticus 96,69% / seminalis 95%	species	ATTGTCAGAAGTGACACACAAACGTCGTATTTCTGCATTAGGTCCGGGCGGTTTAACGCGTGAGCGTGCAGGCTTTGAAGTGCGTGACGTACATAATACTCACTATGGTCGTTTATGTCCGATTGAAACCCCTGAAGGTCCAAACATCGGTTTGATCAACTCACTTTCTGCTTTTGCACGTACTAATGATTATGGTTTCTTAGAAACACCATATCGTAAAGTGGTTGATGGTCAAGTTACTGAAGAAATTGAATACTTATCTGTAATTGATGAAGCAAACTACATCATTGCACAGGCAAACTCAAACTTAGACGAAAATAACCGTTTTACTGATGCTTTCGTTACTGCTCGTGGTGAACGTGGTGAATCTGGTTTATATAAACCTGAAGATATTCACTA…	GGCGGCAGGCTTAACACATGCAAGTCGAACGGTAGCAGGAGAAAGCTTGCTTTCTTGCTGACGAGTGGCGGACGGGTGAGTAATGCTTGGGAATCTGGCTTATGGAGGGGGATAACGACGGGAAACTGTCGCTAATACCGCGTATTATCGGAAGATGAAAGTGCGGGACTGAGAGGCCGCATGCCATAGGATGAGCCCAAGTGGGATTAGGTAGTTGGTGGGGTAAATGCCTACCAAGCCTGCGATCTCTAGCTGGTCTGAGAGGATGACCAGCCACACTGGAACTGAGACACGGTCCAGACTCCTACGGGAGGCAGCAGTGGGGAATATTGCGCAATGGGGGGAACCCTGACGCAGCCATGCCGCGTGAATGAAGAAGGCCTTCGGGTTGTAAAGTTC…	Haemophilus influenzae 2,5 A
S50	aspiration from larynx	11.687	Haemophilus parainfluenzae 97,9%/ parainfluenzae ATCC 33392 97,2%	Haemophilus pittmaniae 95,3% / haemolyticus 93,8% / influenzae 93,5%	genus	16.6	Haemophilus parainfluenzae 97,7%	Haemophilus parainfluenzae CCUG 12836/ATCC 33392 95,3%	Haemophilus haemolyticus 91,5% / influenzae 91,3% / pittmaniae 90,7%	genus	ATTATCAGAAGTGACACATAAACGTCGTATTTCTGCATTAGGTCCAGGCGGTTTAACGCGTGAACGCGCAGGCTTTGAGGTTCGTGACGTACATAACACCCACTATGGTCGTTTATGTCCAATTGAAACTCCTGAAGGTCCAAACATCGGTTTGATCAACTCACTTTCTGCGTTTGCTCGTACGAACGATTATGGTTTCTTAGAAACCCCGTATCGTAAAGTGGTTGATGGTCAAGTAACCGAAGAAATTGAATACTTATCTGCAATTGATGAAGCAAACTACATCATTGCACAGGCGAACTCAAATCTTGATGAGAATAATCGTTTTACAGATGCATTCGTTACTGCACGTGGTGAGCGTGGTGAATCTGGTCTTTATAAACCAGAAGAAATTCACTA…	GGCGGCAGGCTTAACACATGCAAGTCGAACGGTAACATAAAGAAGCTTGCTTCTTTGATGACGAGTGGCGGACGGGTGAGTAATGCTTGGGAATCTGGCTTATGGAGGGGGATAACTACGGGAAACTGTAGCTAATACCGCGTAATATCGAAAGATTAAAGTGTGGGACCTTCGGGCCACATGCCATAGGATGAGCCCAAGTGGGATTAGGTAGTTGGTGRGGTAAAGGCTCACCAAGCCGACGATCTCTAGCTGGTCTGAGAGGATGACCAGCCACACTGGGACTGAGACACGGCCCAGACTCCTACGGGAGGCAGCAGTGGGGAATATTGCGCAATGGGGGCAACCCTGACGCAGCCATGCCGCGTGAATGAAGAAGGCCTTCGGGTTGTAAAGTTC…	Haemophilus influenzae 1,76 B	(99,4% NCTC 10665, 99,2% LC 1315)ANI: H.parainfluenzae ATCC 33392 vs. NCTC 10665: 92,26% / ATCC 33392 vs LC 1315: 92,65% / NCTC 10665 vs. LC 1315: 95,31%
S51	peritinsillar abscess	16.153	Haemophilus haemolyticus 96,2% ATCC 33390 / wgs 97,9% / influenzae 97,9%	Haemophilus seminalis 96,4%	genus	20.7	Haemophilus seminalis 98,3% /haemolyticus 97,9%	Haemophilus haemolyticus CCUG 12834 / ATCC 33390 97,7% / seminalis SZY H1 96,7%	Haemophilus influenzae 95,7%	genus	ATTATCAGAAGTCACGCACAAACGTCGTATTTCTGCATTAGGTCCAGGCGGTTTAACTCGTGAGCGCGCAGGCTTTGAAGTTCGTGACGTACATAATACTCACTATGGTCGTTTATGTCCGATTGAAACCCCTGAAGGTCCAAACATCGGTTTGATCAACTCACTTTCTGCGTTTGCACGTACTAATGATTATGGTTTCTTAGAAACCCCATATCGTAAAGTAGTGGATGGTCAAGTTACCGAAGAAATTGAATACTTATCTGCAATTGATGAAGCAAACTATATCATTGCACAGGCAAACTCAAATTTAGACGAAAATAACCGTTTTACTGATGCCTTTGTTACTGCGCGTGGTGAACGTGGTGAATCAGGTTTATATAAACCTGAAGATATTCACTA…	GGCGGCAGGCTTAACACATGCAAGTCGAACGGTAGCAGGAGGAAGCTTGCTTTCTTGCTGACGAGTGGCGGACGGGTGAGTAATGCTTGGGAATCTGGCTTATGGAGGGGGATAACGACGGGAAACTGTCGCTAATACCGCGTAGTGTCGAGAGACGAAAGTGCGGGACCGCAAGGCCGCATGCCATAGGATGAGCCCAAGTGGGATTAGGTAGTTGGTGAGGTAATGGCTCACCAAGCCTGCGATCTCTAGCTGGTCTGAGAGGATGGCCAGCCACACTGGAACTGAGACACGGTCCAGACTCCTACGGGAGGCAGCAGTGGGGAATATTGCGCAATGGGGGGAACCCTGACGCAGCCATGCCGCGTGAATGAAGAAGGCCTTCGGGTTGTAAAGTTC…	Haemophilus haemolyticus 1,75 B
S52	pharyngeal swab	9.455	Kingella kingae 100%	Kingella negevensis 95,1%	species	17.524	Kingella kingae 100%	Kingella kingae NCTC 10529 99,4%	Kingella negevensis 98,5%	species	ATTATCAGAAGTAACGCACAAACGCCGCGTTTCTGCATTGGGTCCTGGTGGTTTGACTCGTGAACGCGCTGGCTTTGAAGTCCGCGACGTACACCCAACGCATTACGGTCGCGTATGTCCTATTGAAACGCCAGAGGGTCCAAACATTGGTTTGATTAACTCGCTGTCGGTTTATGCGCGTACTAATGAATATGGTTTCTTGGAAACGCCATACCGCCGCGTGGTAGATGGCAAAGTAACCAACGAAATTGACTACTTGTCAGCGATTGAAGAAGGTCGCTATGTGATTGCACAGGCAAACTCGGATTTAGACGAAAATGGCTGCCTGAAAGATGAATTGATTACCTGCCGTGAAAAAGGCGAAACTATTTTGGCAACCGCCGACCGCGTTCAATACAT…	GGCGGCATGCTTTACACATGCAAGTCGGACGGCAGCACGAGTACTTGTACTTGGTGGCGAGTGGCGAACGGGTGAGTAATATATTGGAACGTACCGAGTAATGGGGGATAACTATCCGAAAGGATAGCTAATACCGCATACGCTTTGAGAAGGAAAGCAGGGGATCTTCGGACCTTGCGTTATTCGAGCGGCCAATAACTGATTAGCTAGTTGGTGGGGTAAGGGCCCACCAAGGCGACGATCAGTAGTGGGTCTGAGAGGATGATCCGCCACACTGGGACTGAGACACGGCCCAGACTCCTACGGGAGGCAGCAGTGGGGAATTTTGGACAATGGGCGAAAGCCTGATCCAGCCATGCCGCGTGTCTGAAGAAGGCCTTCGGGTTGTAAAGGACTTTT…	Kingella kingae 2,58A
S53	urine	11.094	Klebsiella michiganensis 100% / pasteurii 100% / grimontiii 100% / spallanzanii 99,5% / oxytoca 100% / pneumoniae 99,3% / quasipneumoniae 99,1% / Enterobacter bugandensis 100% / cancerogenus 100% / cloacae 99,8% / asburiae 99,5% / Pseudescherichia vulneris 99,5% / Yokenella regensbutgei 99,1% / Kosakonia pseudosacchari 99,3% /	Enterobacter sichuanensis 98,7% / chuandaensis 98,5%/ kobei 98,5% / ludwigii 98,5%/ Leclercia adecarboxylata 98,7% / Pantoea agglomerans 98,2% /	genus	16.763	Klebsiella michiganensis 100%	Klebsiella michiganensis DSM 25444 100%	Klebsiella oxytoca 97,3% (NCTC 13727T 96,5%) / pasteurii 96% / grimontii 97% / spallanzanii 96% / pneumoniae 97% / quasipneumoniae 94,8% / Enterobacter bugandensis 96,8% / cancerogenus 96% / sichuanensis 97,5% / chuandaensis 97,3% / cloacae 97,9% / kobei 96,8% / ludwigii 96,4% /asburiae 97,92% / Leclercia adecarboxylata 95,6% / Pantoea agglomerans 87% / Pseudescherichia vulneris 92% / Yokenella r…	species	GCTGTCTGAGATTACGCACAAACGTCGTATCTCCGCACTCGGCCCGGGCGGTCTGACCCGTGAACGCGCAGGCTTTGAAGTTCGAGACGTACACCCGACCCACTACGGTCGCGTATGTCCAATCGAAACGCCTGAAGGTCCGAACATCGGTCTGATCAACTCTCTGTCCGTGTACGCACAGACGAACGAATACGGTTTCCTCGAGACCCCGTACCGTAAAGTGACTGACGGTGTTGTAACCGACGAAATTCATTACCTGTCTGCTATCGAAGAAGGCAACTACGTTATTGCTCAGGCGAACTCCAACCTGGATGACGAAGGCCACTTTGTAGAAGATCTGGTTACCTGCCGTAGTAAAGGCGAATCCAGCTTGTTCAGCCGCGACCAGGTTGACTACAT…	GGCGGCAGGCCTAACACATGCAAGTCGAACGGTAGCACAGAGAGCTTGCTCTCGGGTGACGAGTGGCGGACGGGTGAGTAATGTCTGGGAAACTGCCTGATGGAGGGGGATAACTACTGGAAACGGTAGCTAATACCGCATAACGTCGCAAGACCAAAGAGGGGGACCTTCGGGCCTCTTGCCATCAGATGTGCCCAGATGGGATTAGCTAGTAGGTGGGGTAACGGCTCACCTAGGCGACGATCCCTAGCTGGTCTGAGAGGATGACCAGCCACACTGGAACTGAGACACGGTCCAGACTCCTACGGGAGGCAGCAGTGGGGAATATTGCACAATGGGCGCAAGCCTGATGCAGCCATGCCGCGTGTATGAAGAAGGCCTTCGGGTTGTAAAGTACTT…	Klebsiella oxytoca 2,31A	ANI: K.oxytoca type - RHBSTW00493/AR0028/KONIH4/CAV1752 - 92%; K.mishiganensis KCTC 1686 med K.oxytoca type -92%; K.mishiganensis med K.oxytoca RHBSTW00493 - 98,8%; med AR0028/KONH4/CAV1752 - 99,2% / K.oxtroca FDAAGROS 500 vs K.mishig FDAAGROS 647 - 92,5% / K.mich FDAAGROS 647 vs. K.oxytoca KONIH5/KONIH1 -98,7%/ KONIH2 -99,5% / AR0147-99,9% / CAV1374 99,5% / RHBSTW00365 99% / RHBSTW00529-98,9% / …
S54	Proficiency testing sample (Quality Control for Molecular Diagnostics)	16.2	Klebsiella pneumoniae 99,5% / variicola 99,5% /quasipneumoniae 99,5%/ africana 99,1%	Klebsiella aerogenes 98,7% / michiganensis 98,2% / pasteurii 98,2% / Enterobacter asburiae 98,7% / bugandensis 98,2% /	genus	23.3	Klebsiella pneumoniae 100%	Klebsiella pneumoniae ATCC 13883 99,8%	Klebsiella quasipneumoniae 98,5% / aerogenes 97% / variicola 97,3% / africana 97,5% / michiganensis 95,4% / pasteurii 94,8% / Enterobacter bugandensis 96% / asburiae 95,8%	species	GCTGTCTGAGATTACGCACAAACGTCGTATCTCCGCACTCGGCCCAGGCGGTCTGACCCGTGAGCGCGCAGGCTTCGAAGTTCGAGACGTACACCCGACCCACTACGGTCGCGTATGTCCGATCGAAACGCCTGAAGGTCCGAACATCGGTCTGATTAACTCCCTGTCCGTGTACGCGCAGACCAACGAATATGGCTTCCTTGAGACGCCGTATCGTAAAGTGACCGACGGTGTGGTTACTGACGAAATTCACTACCTGTCTGCTATCGAAGAAGGCAACTACGTTATCGCTCAGGCGAACTCCAACCTGGATGAAAACGGCCACTTCGTAGAAGATCTGGTTACCTGCCGTAGCAAAGGCGAATCCAGCTTGTTCAGCCGCGACCAGGTTGACTACAT…	GGCGGCAGGCCTAACACATGCAAGTCGAGCGGTAGCACAGAGAGCTTGCTCTCGGGTGACGAGCGGCGGACGGGTGAGTAATGTCTGGGAAACTGCCTGATGGAGGGGGATAACTACTGGAAACGGTAGCTAATACCGCATAAYGTCGCAAGACCAAAGTGGGGGACCTTCGGGCCTCATGCCATCAGATGTGCCCAGATGGGATTAGCTAGTAGGTGGGGTAACGGCTCACCTAGGCGACGATCCCTAGCTGGTCTGAGAGGATGACCAGCCACACTGGAACTGAGACACGGTCCAGACTCCTACGGGAGGCAGCAGTGGGGAATATTGCACAATGGGCGCAAGCCTGATGCAGCCATGCCGCGTGTGTGAAGAAGGCCTTCGGGTTGTAAAGCACTT…	not available	two refernces ANI: K.aerogense vs K.pneumoniae - 99,17% - erroneous for 16S
S55	urine	10.527	Klebsiella variicola 99,8% / pneumoniae 99,8% / quasipneumoniae 99,5%	Klebsiella aerogenes 97,8% / oxytoca 97,8% / africana 98,3% / michiganensis 97,8%	genus	18.071	Klebsiella variicola 100%	Klebsiella variicola DSM 15968 99,8%	Klebsiella pneumoniae 97,1% (type strain)/quasipneumoniae 96,8% / aerogenes 96,8% / oxytoca 96% / michiganensis 96% / africana 97%	species	GCTGTCTGAGATTACGCACAAACGTCGTATCTCCGCACTCGGCCCAGGCGGTCTGACCCGTGAACGCGCAGGCTTCGAAGTTCGAGACGTACACCCGACGCACTACGGTCGCGTATGTCCAATCGAAACGCCTGAAGGTCCGAACATCGGTCTGATCAACTCCCTGTCCGTGTACGCACAGACTAACGAATACGGTTTCCTTGAGACCCCGTATCGTAAAGTGACCGACGGTGTGGTTACCGATGAAATTCACTACCTGTCTGCTATCGAAGAAGGCAACTACGTTATTGCTCAGGCGAACTCCAACCTGGATGAAAACGGCCACTTCGTAGAAGACCTGGTTACCTGCCGTAGCAAAGGCGAATCCAGCTTGTTCAGCCGCGACCAGGTTGACTACAT…	GGCGGCAGGCCTAACACATGCAAGTCGAGCGGTAGCACAGAGAGCTTGCTCTCGGGTGACGAGCGGCGGACGGGTGAGTAATGTCTGGGAAACTGCCTGATGGAGGGGGATAACTACTGGAAACGGTAGCTAATACCGCATAACGTCGCAAGACCAAAGTGGGGGACCTTCGGGCCTCATGCCATCAGATGTGCCCAGATGGGATTAGCTGGTAGGTGGGGTAACGGCTCACCTAGGCGACGATCCCTAGCTGGTCTGAGAGGATGACCAGCCACACTGGAACTGAGACACGGTCCAGACTCCTACGGGAGGCAGCAGTGGGGAATATTGCACAATGGGCGCAAGCCTGATGCAGCCATGCCGCGTGTGTGAAGAAGGCCTTCGGGTTGTAAAGCACTT…	Klebsiella variicola 2,31A	Not accepeted K. pneumoniae strains INF, NGB and KSB. ANI with K. variicola 99% and 98,8%).
S56	nasopharynx swab	9.746	Moraxella nonliquefaciens 99,8%	Moraxella lacunata 98,2% / equi 98,2% / bovis 95,4%	species	14.799	Moraxella nonliquefaciens 100%	Moraxella nonliquefaciens FDAARGOS 869 100%	Moraxella bovis 88,7% / lacunata 90% / equi 88%	species	ATATCAGAGATTACCCATAAGCGTCGTGTCTCTGCCTTAGGTCCTGGTGGCTTAACTCGTGAGCGTGCAGGCTTTGAGGTTCGTGATGTACACACCACGCACTACGGTCGTGTGTGTCCGATTGAGACGCCAGAGGGTCCAAACATTGGCTTGATTAACTCATTGGCGGTTTTTGCCAAGACCAATAACTTTGGGTTTTTAGAAACGCCTTACCGTCGTGTTGTTGATGGTAAGGTAACCGATGACATTGAATACATGTCTGCCATTGAAGAGGTTGGGGCTGTTGTTGCCCAAGCAGATTCACCCATGAACGAACATGGCGAACTGACCGAAGAGATGGTTATGGTACGCCATCATGGTGAATCGGTACGAATGAGTCCTGATAAAGTAACACATATG…	GGCGGCAGGCTTAACACATGCAAGTCGAACGATGAAGTCTAGCTTGCTAGACGGATTAGTGGCGAACGGGTGAGTAATGCTTAGGAATCTGCCTATTAGTGGGGGATAACGTAGGGAAACTTACGCTAATACCGCATACGACCTACGGGTGAAAGGGGGCTTTTAGCTCTCGCTAATAGATGAGCCTAAGTCGGATTAGCTGGTTGGTGGGGTAAAGGCCTACCAAGGCGACGATCTGTAGCTGGTCTGAGAGGATGATCAGCCACACTGGGACTGAGACACGGCCCAGACTCCTACGGGAGGCAGCAGTGGGGAATATTGGACAATGGGCGAAAGCCTGATCCAGCCATGCCGCGTGTGTGAAGAAGGCCTTTTGGTTGTAAAGCACTTTAAGTGGGG…	Moraxella nonliquefaciens 2,31 A
S57	spinal fluid	15.5	Moraxella osloensis 99,7% NCTC 10465 99,7%, CCUG 350T 99.4% / Moraxella tetraodonis type P-22 99,7%	Moraxella lincolnii 94,1% / bovis 89%	genus	20.365	Moraxella osloensis 97.7% (YV1 99,79% )/ Morxella tetraodonis P-22 type 99,4%	Moraxella osloensis CCUG 350 96,5%	Moraxella bovis 77,55% / lincolnii 77%	genus	GTTGTCAGAAATCACCCATAAGCGTCGTGTTTCTGCATTAGGTCCAGGTGGTTTAACACGTGAACGTGCAGGCTTTGAAGTCCGTGACGTACACCAAACCCATTATGGTCGTGTGTGTCCGATTGAAACCCCTGAGGGTCCAAACATCGGTCTAATCAACTCACTAGCTGTTTATGCTAAAACCAATGAATTTGGTTTCTTAGAAACTCCGTATCGTAAAGTAGTCGACGGTAAAGTAACGGATGAAATCGAGTATTTATCAGCGATTGAAGAAGTGGGTACTGTGATTGCACAAGCGGATTCGCCGATTGATGAAAGCGGTCAATTGACAGAAGATTATGTCTCTGTGCGTAACTATGGTGAATTTGTACGTATGGCACCAGAGAAAGTGACCCATAT…	CGGACGGGTGAGTAACATTTAGGAATCTGCCYAGTAGTGGGGGATAGCTCGGGGAAACTCGAATTAATACCGCATACGACCTACGGGTGAAAGGGGGCGCAAGCTCTTGCTATTAGATGAGCCTAAATCAGATTAGCTAGTTGGTGGGGTAAAGGCCCACCAAGGCGACGATCTGTAACTGGTCTGAGAGGATGATCAGTCACACCGGAACTGAGACACGGTCCGGACTCCTACGGGAGGCAGCAGTGGGGAATATTGGACAATGGGGGCAACCCTGATCCAGCCATGCCGCGTGTGTGAAGAAGGCCTTTTGGTTGTAAAGCACTTTAAGCAGGGAGGAGAGGCTAA	Moraxella osloensis 1,68	ANI: M.osloensis type FDAAROS 870 vs. M.osloensis YV1 94,92% / M.osloensis type CCUG 350 vs. M. osloensis YV1 94,9% / M. tetraodonis vs. M. osloensis YV1 94,6% / M.osloensis CCUG 30 vs. Tetraodonis 94,7%/ M.tetraodonis vs M. osloensis YV1 94,64
S58	sputum	13.681	Mycobacterium avium (subsp. Paratuberculosis/ subsp. Avium/ subsp. Silvaticum) 100%	Mycobacterium colombiense 99,1%/ vulneris 99,1%/ intracellulare 98,24% type / arosiense 98,2%/ timonense 98,2%/ senriense (sp. TY59) 98,9% / marseillense 98,4% / scrofulaceum 95,8% / parascrofulaceum 96,8%	species	21.072	Mycobacterium avium 100%	Mycobacterium avium DSM 44156 99,4%	Mycobacterium intracellulare 95% / vulneris 93,6%/ timonensis 94,6%/ senriense (sp. TY59) 94% / marseillense 93,8% / colombiense 94,4% / scrofulaceum 95,6% / parascrofulaceum 95% / mantenii 92,8%	species	GCTGTCGGGGCTCACCCACAAGCGCCGCCTGTCGGCGCTGGGCCCGGGTGGTCTGTCCCGGGAGCGGGCCGGGCTGGAGGTCCGCGACGTGCACCCGTCCCACTACGGCCGGATGTGCCCGATCGAGACCCCGGAGGGTCCCAACATCGGTCTGATCGGCTCGCTGTCGGTGTATGCGCGGGTCAACCCGTTCGGGTTCATCGAGACGCCGTACCGCAAGGTGGTCGACGGCGTGGTCACCGACGAGATCCACTACCTGACCGCCGACGAGGAGGACCGCCACGTGGTGGCGCAGGCCAACTCGCCGATCGACGACAAGGGCCGGTTCGCGGAGGCCCGGGTGCTGGTCCGCCGCAAGGCGGGCGAGGTCGAGTACGTGCCCTCGTCCGAGGTGGACTA…	GGCGGCGTGCTTAACACATGCAAGTCGAACGGAAAGGCCTCTTCGGAGGTACTCGAGTGGCGAACGGGTGAGTAACACGTGGGCAATCTGCCCTGCACTTCGGGATAAGCCTGGGAAACTGGGTCTAATACCGGATAGGACCTCAAGACGCATGTCTTCTGGTGGAAAGCTTTTGCGGTGTGGGATGGGCCCGCGGCCTATCAGCTTGTTGGTGGGGTGACGGCCTACCAAGGCGACGACGGGTAGCCGGCCTGAGAGGGTGTCCGGCCACACTGGGACTGAGATACGGCCCAGACTCCTACGGGAGGCAGCAGTGGGGAATATTGCACAATGGGCGCAAGCCTGATGCAGCGACGCCGCGTGGGGGATGACGGCCTTCGGGTTGTAAACCTCTTTCAC…	not available	ANI M.avium subs.avium type vs M. bouchedurhonense DSM 45439 99,09% / M.bouchedurhonense is not accepted as a new species, but is the same like M.avium
S59	sputum	13.125	Mycobacterium intracellulare 100% /arosiense 99,6% / marseilense 99,3% /	Mycobacterium timonense 99,1% /colombiense 99,1% / avium 98,2% / scrofulaceum 96,5% / parascrofulaceum 96,6%	genus	23.101	Mycobacterium intracellulare 100%	Mycobacterium intracellulare ATCC 13950 100%	Mycobacterium timonense 97,3%/ avium 96% / marseillense 96% / parascrofulaceum 95,8% / colombiense 95,6% / scrofulaceum 95,4% / arosiense 95,6%	species	GCTGTCCGGTCTGACCCACAAGCGCCGCCTCTCGGCGCTGGGCCCCGGCGGTCTGTCCCGTGAGCGCGCCGGCCTGGAGGTCCGTGACGTCCACCCCTCGCACTACGGCCGGATGTGCCCGATCGAGACCCCGGAGGGTCCCAACATCGGTCTGATCGGCTCGCTGTCGGTGTACGCGCGGGTGAACCCGTTCGGGTTCATCGAGACCCCGTACCGCAAGGTGGTCGACGGTGTGGTCACCGACGAGATCCACTACCTGACCGCCGACGAGGAGGACCGCCACGTCGTGGCGCAGGCCAACTCGCCGATCGACGCCAAGGGCCGGTTCGAGGAGTCGCGCGTGCTGGTCCGCCGGAAGGCGGGCGAGGTCGAGTACGTGCCCTCGTCCGAGGTGGACTA…	GGCGGCGTGCTTAACACATGCAAGTCGAACGGAAAGGCCCCTTCGGGGGTACTCGAGTGGCGAACGGGTGAGTAACACGTGGGCAATCTGCCCTGCACTTCGGGATAAGCCTGGGAAACTGGGTCTAATACCGGATAGGACCTTTAGGCGCATGTCTTTAGGTGGAAAGCTTTTGCGGTGTGGGATGGGCCCGCGGCCTATCAGCTTGTTGGTGGGGTGATGGCCTACCAAGGCGACGACGGGTAGCCGGCCTGAGAGGGTGTCCGGCCACACTGGGACTGAGATACGGCCCAGACTCCTACGGGAGGCAGCAGTGGGGAATATTGCACAATGGGCGCAAGCCTGATGCAGCGACGCCGCGTGGGGGATGACGGCCTTCGGGTTGTAAACCTCTTTCAC…	not available	M.paraintracellulare is the same like M.intracellulare ANI > 97%; M.timonense is not accepted as a new species
S60	sputum	12.4	Mycobacterium kansasii 100% / gastri 100% /innocens 99,6%	Mycobacterium attenuatum 98,7% / pseudokansasii 98,7% / persicum 98,7%	Genus	21.5	Mycobacterium kansasii 100%	Mycobacterium kansasii ATCC 12478 100%	gastri 93,6% / innocens 96,7% / attenuatum 90,8% / pseudokansasii 93,8% / persicum 93,4%	species	CGCTGTCGGGCCTCACCCACAAGCGCCGGCTTTCGGCGCTGGGGCCGGGCGGTCTGTCCCGGGAGCGTGCCGGGCTGGAAGTGCGTGACGTGCACCCGTCGCACTACGGCCGCATGTGCCCGATCGAGACCCCGGAGGGTCCCAACATCGGCCTGATCGGCTCGCTGTCGGTGTACGCACGGGTCAACCCGTTCGGCTTCATCGAGACGCCGTACCGCAAGGTGATCGACGGTCTCGTTACTGATGAGATCCACTACTTGACGGCCGACGAGGAGGACCGCCACGTCGTGGCACAGGCCAACTCGCCGATCGACGCTGAGGGCCGGTTCGTCGAGCCGCGCGTGCTGGTGCGCCGCAAGGCCGGCGAGGTCGAGTACGTGGCCTCGTCGGAGGTGGACT…	AGGACGAACGCTGGCGGCGTGCTTAACACATGCAAGTCGAACGGAAAGGTCTCTTCGGAGACACTCGAGTGGCGAACGGG TGAGTAACACGTGGGCAATCTGCCCTGCACACCGGGATAAGCCTGGGAAACTGGGTCTAATACCGGATAGGACCACTTGG CGCATGCCTTGTGGTGGAAAGCTTTTGCGGTGTGGGATGGGCCCGCGGCCTATCAGCTTGTTGGTGGGGTGACGGCCTAC CAAGGCGACGACGGGTAGCCGGCCTGAGAGGGTGTCCGGCCACACTGGGACTGAGATACGGCCCAGACTCCTACGGGAGG CAGCAGTGGGGAATATTGCACAATGGGCGCAAGCCTGATGCAGCGACGCCGCGTGGGGGATGACGGCCTTCGGGT…	not available
S61	sputum	19.5	Mycobacterium simiae 100% /	Mycobacterium sherrisii 98,9% / stomatepiae 98,9% / paraense 98,9% / malmoense 98,9% / lentiflavum 98,7% / florentium 98,5% /shigaense 99,3% / europaeum 99,1% / interjectum 99,1% /	species	25.5	Mycobacterium simiae 100%	Mycobacterium simiae JCM 12377 98,6%	Mycobacterium florentium 95% / stomatepiae 94,9% / shigaense 93% / sherrisii 94,8% / europaeum 93% / interjectum 94% / paraense 94% / malmoense 95,5% / lentiflavum 93,4%	species	GCTGTCGGGTCTCACCCACAAGCGCCGCCTGTCGGCGCTGGGGCCGGGCGGTCTGTCCCGTGAGCGGGCGGGCCTCGAGGTCCGCGACGTGCACCCGTCGCACTACGGCCGGATGTGTCCGATCGAGACCCCCGAGGGTCCGAACATCGGTCTGATCGGGTCGCTGTCGGTGTACGCGCGGGTCAACCCGTTCGGGTTCATCGAGACGCCGTACCGCAAGGTTGTCGACGGTGTGGTCACCGACGAGATCGAGTACCTGACCGCCGACGAGGAGGACCGCCACGTGGTGGCGCAGGCCAACTCGCCGATCGACGCCGACGGCCGCTTCGAAGAGTCGCGCGTACTGGTTCGCCGTAAGGCGGGCGAGGTCGAGTACGTGCCGTCGTCCGAGGTGGACTA…	AGGACGAACGCTTGCGGCGTGCTTAACACATGCAAGTCGAACGGAAAGGCCCCTTCGGGGGTACTCGAGTGGCGAACGGG TGAGTAACACGTGGGTAATCTGCCCTGCACTTCGGGATAAGCCTGGGAAACTGGGTCTAATACCGGATAGGACCACTTGG CGCATGCCTTGTGGTGGAAAGCTTTTGCGGTGTGGGATGGGCCCGCGGCCTATCAGCTTGTTGGTGGGGTGACGGCCTAC CAAGGCGACGACGGGTAGCCGGCCTGAGAGGGTGTCCGGCCACACTGGGACTGAGATACGGCCCAGACTCCTACGGGAGG CAGCAGTGGGGAATATTGCACAATGGGCGCAAGCCTGATGCAGCGACGCCGCGTGGGGGATGACGGCCTTCGGGT…	not available	ANI M.simiae strain MsiGto vs. Simiae type - 97,7%
S62	sputum	14.2	Mycobacterium neoaurum DSM 44074 100% / bacteremicum DSM 45578 100%		erroneous classification	21.314	Mycobacterium sp. (Mycobacterium neoaurum 93,8% (DSM 44074 92.4%) /Mycobacterium bacteremicum DSM 455778 93,2%			genus	GCTGTCGGGCCTGACCCACAAGCGCCGCCTGTCGGCGCTGGGCCCCGGTGGTCTGTCCCGTGAGCGCGCCGGCCTGGAGGTCCGCGACGTGCACTCCAGCCACTACGGCCGGATGTGCCCGATCGAGACCCCTGAGGGTCCGAACATCGGTCTGATCGGTTCGCTGTCGGTGTACGCCCGGGTCAACCCGTTCGGCTTCATCGAGACCCCGTACCGCAAGGTCGTCGACGGTGTGGTCACCGACCAGATCGACTACCTGACCGCCGACGAGGAGGACCGCCACATCGTGGCGCAGGCCAACTCGCCGCTGGACGAGGCCGGTCACTTCACCGAGGAGAAGATTCTCGTCCGTCGTAAGGGCGGCGAGGTCGAGTTCGTCTCGGCGAACGACGTGGACTA…	GGCGGCGTGCTTAACACATGCAAGTCGAACGGAAAGGCCCTTCGGGGTACTCGAGTGGCGAACGGGTGAGTAACACGTGGGTGATCTGCCCTGCACTTTGGGATAAGCCTGGGAAACTGGGTCTAATACCGAATATGATCATCGGCTTCATGGTCGGTGGTGGAAAGCTTTTGCGGTGTGGGATGGGCCCGCGGCCTATCAGCTTGTTGGTGGGGTAATGGCCTACCAAGGCGACGACGGGTAGCCGGCCTGAGAGGGTGACCGGCCACACTGGGACTGAGATACGGCCCAGACTCCTACGGGAGGCAGCAGTGGGGAATATTGCACAATGGGCGCAAGCCTGATGCAGCGACGCCGCGTGAGGGATGACGGCCTTCGGGTTGTAAACCTCTTTCAGCA…	not available
S63	sputum	11.612	Mycobacterium chelonae 100% / abscessus 100% / saopaulense 100% / franklinii 100% / salmoniphilum 99,6%	Mycobacterium immunogenum 99%	Genus	16.71	Mycobacterium abscessus subsp. abscessus 100%	Mycobacterium abscessus CIP 104536 99,4%	Mycobacterium abscessus subsp. Boletii 96,9%/ abscessus subsp. Massiliense 97,7%/ immunogenum 95,5% / chelonae 94,4% / saopaulense 94,6% / franklinii 93,8% / salmoniphilum 90,5%	species	GCTGTCGGGCCTGACCCACAAGCGTCGTCTGTCGGCGCTGGGCCCCGGTGGTCTGACCCGTGACCGCGCCGGCCTCGAGGTCCGCGACGTGCACCCCTCGCACTACGGCCGCATGTGCCCGATTGAGACCCCGGAAGGCCCGAACATCGGCCTGATCGGCTCGCTGTCGGTGTACGCGCGCGTCAACCCGTTCGGTTTCATCGAGACGCCTTACCGGAAGGTCTCGGACGGAGTTGTCACCGACGAGATCCACTACCTGACGGCCGACGAAGAGGACCGCCACGTGGTGGCGCAGGCCAACTCGCCCGTGGACGCCAACGGCCGCTTCACCGAGGAGAAGATCCTGGTTCGCCGCAAGGGCGGCGAGGTGGAGTTCGTGTCGGCGACCGAGGTCGACTA…	GGCGGCGTGCTTAACACATGCAAGTCGAACGGAAAGGCCCTTCGGGGTACTCGAGTGGCGAACGGGTGAGTAACACGTGGGTGATCTGCCCTGCACTCTGGGATAAGCCTGGGAAACTGGGTCTAATACCGGATAGGACCACACACTTCATGGTGAGTGGTGCAAAGCTTTTGCGGTGTGGGATGAGCCCGCGGCCTATCAGCTTGTTGGTGGGGTAATGGCCCACCAAGGCGACGACGGGTAGCCGGCCTGAGAGGGTGACCGGCCACACTGGGACTGAGATACGGCCCAGACTCCTACGGGAGGCAGCAGTGGGGAATATTGCACAATGGGCGCAAGCCTGATGCAGCGACGCCGCGTGAGGGATGACGGCCTTCGGGTTGTAAACCTCTTTCAGTA…	not available	ANI: GD01B M.a.massiliensis og FLAC047 - type M.a.m. 99,47% / type M.a.a. - type M.a.M - 97% / M.a.a. GD54 - type M.a.a -99,39% / M.a.m. GD01B - type M.a.a. 97,51% / M.a.m. GD01B - M.a.a. GD54 - 97,63%
S64	sputum	10.386	Mycobacterium chelonae 100% / abscessus 100% / saopaulense 100% / franklinii 100% / salmoniphilum 99,5%	Mycobacterium immunogenum 99%	Genus	22.239	Mycobacterium saopaulense 100%	Mycobacterium saopaulense CCUG 66554 100%	Mycobacterium chelonae 97% / immunogenum 96,2% / abscessus 95% / franklinii 95,2% / salmoniphilum 91,6%	species	GCTGTCGGGCCTGACCCACAAGCGTCGTCTGTCGGCGCTGGGCCCCGGTGGTCTGACCCGTGACCGCGCCGGCCTTGAGGTCCGCGACGTGCACCCCTCGCACTACGGCCGCATGTGCCCGATCGAGACCCCGGAAGGCCCGAACATCGGCCTGATCGGTTCGCTGTCGGTGTACGCGCGGGTCAACCCGTTCGGCTTCATCGAGACGCCATACCGCAAGGTGTCGGATGGTGTGGTTACTGACGAGATCCACTACCTGACCGCCGACGAAGAGGACCGCCACGTCGTGGCGCAGGCCAACTCGCCTGTGGACGCCGACGGCCGCTTCACCGAGGACAAGATCCTGGTCCGCCGTAAGGGTGGCGAGGTCGAGTTCGTCTCGGCCACCGAGGTGGACTA…	GCGGCGTGCTTAACACATGCAAGTCGAACGGAAAGGCCCTTCGGGGTACTCGAGTGGCGAACGGGTGAGTAACACGTGGGTGATCTGCCCTGCACTCTGGGATAAGCCTGGGAAACTGGGTCTAATACCGGATAGGACCACACACTTCATGGTGAGTGGTGCAAAGCTTTTGCGGTGTGGGATGAGCCCGCGGCCTATCAGCTTGTTGGTGGGGTAATGGCCCACCAAGGCGACGACGGGTAGCCGGCCTGAGAGGGTGACCGGCCACACTGGGACTGAGATACGGCCCAGACTCCTACGGGAGGCAGCAGTGGGGAATATTGCACAATGGGCGCAAGCCTGATGCAGCGACGCCGCGTGAGGGATGACGGCCTTCGGGTTGTAAACCTCTTTCAGTAG…	not available
S65	sputum	9.112	Neisseria perflava 100% / flavescens 99,8% / subflava 100%	Neisseria sicca 95%	Genus	13.065	Neisseria perflava 100%	Neisseria perflava CCUG 17915 100%	Neisseria sicca 92% / subflava 98,1% / flavescens 96,7%	species	ATGTCTGAAGTAACCCATAAACGCCGTGTATCTGCATTGGGCCCGGGCGGTTTGACTCGCGAACGTGCAGGCTTTGAGGTGCGAGACGTACATCCGACCCACTATGGCCGTGTATGTCCTATTGAAACACCTGAGGGTCCAAACATTGGTTTGATCAACTCATTATCCGTTTATGCGCGTACCAATGATTATGGTTTCTTGGAAACTCCTTACCGCCGTGTTGTCGATGGCAAAGTAACTGAAGAAATCGACTACTTGTCTGCTATCGAAGAAGGCCGTTATGTGATTGCACAGGCGAATGCCGATTTGGACAAAGACGGTAATTTGATTGGCGACTTGGTCACTTGTCGTGAAAAAGGCGAAACCATTATGGCGACGCCTGACCGCGTTCAATATATG…	GGCGGCATGCTTTACACATGCAAGTCGGACGGCAGCACAGAGAAGCTTGCTTCTTGGGTGGCGAGTGGCGAACGGGTGAGTAATATATCGGAACGTACCGAGTAATGGGGGATAACTAATCGAAAGATTAGCTAATACCGCATATTCTCTGAGGAGGAAAGCAGGGGACCTTCGGGCCTTGCGTTATTCGAGCGGCCGATATCTGATTAGCTAGTTGGTGGGGTAAAGGCCTACCAAGGCGACGATCAGTAGCGGGTCTGAGAGGATGATCCGCCACACTGGGACTGAGACACGGCCCAGACTCCTACGGGAGGCAGCAGTGGGGAATTTTGGACAATGGGCGCAAGCCTGATCCAGCCATGCCGCGTGTCTGAAGAAGGCCTTCGGGTTGTAAAGGAC…	Neisseria subflava 2,28/Neisseria perflava 2,18 B	(98,89% med ATCC29256) N.sicca ATCC 29256 ANI vs N.subflava 95,1%, vs N.perflava 99%) ANI vs N.sicca DSM 17713 type: 83%
S66	sputum	19.101	Nocardia cyriacigeorgica 100%	Nocardia cerradoensis 98,4% / kruczakiae 98,4% / terpenica 96% / asteroides 98%	species	30.8	Nocardia cyriacigeorgica 99,6%	Nocardia cyriacigeorgica DSM 44484 99,2%	Nocardia terpenica 92,7% / cerradonensis 91% wgs / kruczakiae 93% /asteroides 88,4%	species	GCTGTCGGGCCTGACCCACAAGCGCCGCCTGAACGCGCTCGGCCCCGGTGGTCTGTCCCGTGAGCGGGCCGGCCTGGAAGTCCGTGACGTGCACCCCTCGCACTACGGCCGGATGTGCCCGATCGAGACCCCGGAAGGCCCGAACATCGGCCTGATCGGTTCGCTGTCGGTGTACGCGCGGGTCAACCCGTTCGGTTTCATCGAGACGCCGTACCGCAAGGTCGTCGACGGCCGGGTCACCGATGAGGTCAAGTACCTCACCGCCGACGAGGAGGACCGCGAGGTCCGCGCCCAGGCGAACTCGCCGATCGACGCCGACGGCAACTTCCTCGAGGACCGCGTCCTCGCCCGCAAGGGCAACGAGGAGATGGAGTACGTCTCCCCGACCGAGGTCACCTA…	GCGGCGTGCTTAACACATGCAAGTCGAGCGGTAAGGCCCTTCGGGGTACACGAGCGGCGAACGGGTGAGTAACACGTGGGTGATCTGCCTCGCACTCTGGGATAAGCCTGGGAAACTGGGTCTAATACCGGATATGACCTTACATCGCATGGTGTTTGGTGGAAAGATTTATCGGTGCGAGATGGGCCCGCGGCCTATCAGCTTGTTGGTGGGGTAATGGCCTACCAAGGCGACGACGGGTAGCCGGCCTGAGAGGGCGACCGGCCACACTGGGACTGAGACACGGCCCAGACTCCTACGGGAGGCAGCAGTGGGGAATATTGCACAATGGGCGAAAGCCTGATGCAGCGACGCCGCGTGAGGGATGACGGCCTTCGGGTTGTAAACCTCTTTCGACAG…	Nocardia cyriacigeorgica 2,11 A
S67	abscess, hand	8.56	Phytobacter dazotrophicus DSM 17806 99,8% / LMG 5337 99,3%	Phytobacter ursingii 98,5%	species	15.8	Phytobacter diazotrophicus LMG 5337 99,2%	Phytobacter dazotrophicus DSM 17806 97,3%	Enterobacter sp. 97,7% / Phytobacter ursingii 95,6%	species	CGCTGTCTGAGATCACGCACAAACGTCGTATCTCCGCACTCGGCCCAGGCGGTCTGACCCGTGAACGTGCAGGCTTTGAAGTTCGAGACGTACACCCGACTCACTACGGTCGCGTATGTCCTATCGAAACGCCTGAAGGTCCAAACATCGGTCTGATCAACTCCCTGTCCGTGTACGCACAGACAAACGAATACGGTTTCCTCGAGACCCCGTATCGTAAAGTGACTGACGGTGTTGTAACCGACGAAATTCACTACCTGTCTGCTATCGAAGAAGGTAACTACGTTATCGCTCAGGCGAACTCCAACCTGGATGACGAAGGCCACTTTGTAGAAGATCTGGTTACCTGCCGTAGCAAAGGTGAATCAAGCTTGTTCAGCCGCGATCAGGTTGACTACA…	GGCGGCAGGCCTAACACATGCAAGTCGAACGGTAGCACAGAGAGCTTGCTCTCGGGTGACGAGTGGCGGACGGGTGAGTAATGTCTGGGAAACTGCCCGATGGAGGGGGATAACTACTGGAAACGGTAGCTAATACCGCATAATGTCGCAAGACCAAAGAGGGGGACCTTCGGGCCTCTTGCCATCGGATGTGCCCAGATGGGATTAGCTTGTTGGTGAGGTAATGGCTCACCAAGGCGACGATCCCTAGCTGGTCTGAGAGGATGACCAGCCACACTGGAACTGAGACACGGTCCAGACTCCTACGGGAGGCAGCAGTGGGGAATATTGCACAATGGGCGCAAGCCTGATGCAGCCATGCCGCGTGTGTGAAGAAGGCCTTCGGGTTGTAAAGCACTT…	Phytobacter ursungii 2,14 C/Coronobacter species 1,94
S68	blood	19.113	Prevotella bivia 99,8%	Prevotella amnii 92,9% /jejuni 88%	species	26.315	Prevotella bivia 100% wgs	Prevotella bivia ATCC 29303 99,8%	Prevotella jejuni 85,31% / amnii 89%	species	ATTGGCAGAGGTTACTCATAAGCGTCGTTTGTCTGCGCTTGGTCCTGGTGGTTTGTCGCGTGAGCGTGCAGGTTTTGAGGTGCGTGATGTTCACTATACTCACTATGGTCGTTTGTGTCCTATTGAGTCGCCTGAAGGTCCTAATATTGGTTTGATATCATCTCTATGTATGTATGCTAAGATCAATGATCTTGGTTTCATCATTACTCCTTATCGTCAGGTTCGTGACGCTAAGGTAGATATGGATAATAAAGATGTTGTGTTCCTAACAGCAGAGGAAGAAGAAGAGAAGATTATCGGACAGGGTAATGCTCCTTTGAATGCTGATGGTACCTTTATTCGTACTACCGTAAAGTGTCGTCAGGATGCTGACTACCCAGTAGTACCTCCTTCTAATGT…	GCTATAGGCTTAACACATGCAAGTCGAGGGGCAGCGAATAGATAGCTTGCTATTTATGTCGGCGACCGGCGCACGGGTGAGTAACGCGTATCCAACCTGCCCATAACTAAGGGATAACCCAGCGAAAGTTGGACTAATACCTTATGTATTCGTTTGATCTCATGAGATTACGAATAAAGATTTATCGGTTATGGATGGGGATGCGTCTGATTAGCTTGTTGGCGGGGTAACGGCCCACCAAGGCAACGATCAGTAGGGGTTCTGAGAGGAAGGTCCCCCACATTGGAACTGAGACACGGTCCAAACTCCTACGGGAGGCAGCAGTGAGGAATATTGGTCAATGGACGCAAGTCTGAACCAGCCAAGTAGCGTGCAGGATGACGGCCCTATGGGTTGTAA…	Prevotella bivia 2,21 A
S69	blood	23.405	Prevotella denticola 100%	Prevotella multiformis 94,5% / melaninogenica 94%	species	31.498	Prevotella denticola 100%	Prevotella denticola NCTC 13067 99,4%	Prevotella multiformis 88,6% / melaninogenica	species	CGCTGGCTGAGGTCACCCACAAGCGTCGTCTTTCCGCCCTGGGTCCCGGTGGTCTGTCGCGTGAACGTGCCGGATTCGAGGTGCGTGACGTCCACTATACCCACTATGGCCGTCTGTGCCCGATCGAGTCTCCTGAAGGTCCTAACATCGGACTGATCTCTTCTCTCTGTATGTATGCCAAGATCAACGACCTCGGTTTCATCGTGACTCCTTACCGCCGTGTGAAGGATTCCAAGGTGGACATGGACAACAAGGATGTCGTTTTCCTGACAGCGGAGGAGGAGGAAGACCAGATTATCGGACAGGGCAATGCGCCGTTGAACGATGACGGTACGTTCATCCGTGAAACGGTCAAGTGCCGTCAGGATGCTGATTATCCGGTTGTCGGGCCAGATTCGG…	GCTACAGGCTTAACACATGCAAGTCGAGGGGAAACGGCATTGAGTGCTTGCACTGAATGGACGTCGACCGGCGCACGGGTGAGTAACGCGTATCCAACCTTCCCGTTACTGCGGGATAACCTGCCGAAAGGCAGACTAATACCGCATGTTCTTCGATGACGGCATCAGATTCGAAGCAAAGATCCGTCGGTAACGGAGGGGGATGCGTCTGATTAGCTAGTTGGCGGGGCGACGGCCCACCAAGGCGACGATCAGTAGGGGTTCTGAGAGGAAGGTCCCCCACATTGGAACTGAGACACGGTCCAAACTCCTACGGGAGGCAGCAGTGAGGAATATTGGTCAATGGGCGGAAGCCTGAACCAGCCAAGTAGCGTGCAGGATGACGGCCCTACGGGTTGT…	Prevotella denticola 2,26A
S70	urine	10.591	Proteus vulgaris 99,8% / cibi 99.3% / hauseri 99,1% /penneri 99,3% / alimentorum 99,1%	Proteus terrae 98,5% / mirabilis 98,3%	Genus	16.036	Proteus vulgaris 100%	Proteus vulgaris NCTC 13145 100%	Proteus penneri 97,9% / cibi 97% / hauseri 94% / alimentorum 97% / terrae 97% / mirabilis 95%	species	GCTATCAGAAATTACGCACAAACGTCGTATTTCTGCATTAGGTCCAGGTGGTTTGACCCGTGAACGTGCAGGCTTCGAAGTTCGAGACGTACACCCAACTCACTACGGTCGTGTGTGTCCAATCGAAACGCCTGAAGGTCCAAACATCGGTCTGATCAACTCCTTATCTGTTTATGCACAGACTAATGAGTACGGTTTCCTTGAAACGCCTTACCGTGTTGTTGAAAACAACGCTGTAACAGATGAAATTCATTATCTGTCTGCAATCGAAGAAGGTAACTTCATCATTGCTCAGGCTAACTCCGTATTAGACGATGACAATCACTTCGTTGAAGAATTAGTAACTTGCCGTCATAAAGGTGAGTCAAGTTTATTTAGCCGTGACCAAGTTCAGTACAT…	GGCGGCAGGCCTAACACATGCAAGTCGAGCGGTAACAGRAGAAAGCTTGCTTTCTTGCTGACGAGCGGCGGACGGGTGAGTAATGTATGGGGATCTGCCCGATAGAGGGGGATAACTACTGGAAACGGTGGCTAATACCGCATGACGTCTACGGACCAAAGCAGGGGCTCTTCGGACCTTGCGCTATCGGATGAACCCATATGGGATTAGCTAGTAGGTGAGGTAATGGCTCACCTAGGCRACGATCTCTAGCTGGTCTGAGAGGATGATCAGCCACACTGGGACTGAGACACGGCCCAGACTCCTACGGGAGGCAGCAGTGGGGAATATTGCACAATGGGCGCAAGCCTGATGCAGCCATGCCGCGTGTATGAAGAAGGCCTTAGGGTTGTAAAGTAC…	Proteus vulgaris gruppen 2,62A
S71	sputum	13.449	Pseudomonas azotoformans 100% /cedrina 100% /lactis 100% /paracarnis 100% / pergaminensis 100% / fluoroscens 99,8% / gessardii 99,8% / libanensis 99,8% / mucidolens 99,8% / paralactis 99,8% / synxantha 99,8% / lactucae 99,8% /		Genus	15.682	Pseudomonas paralactis 99,2% / paracarnis 100%	Pseudomonas paralactis DSM 29164 99,2% / paracarnis V5 100%	Pseudomonas azotoformans 97,7% / cedrina 96% / pergaminensis 98% / gessardii 97% / libanensis 98 % / mucidolens 95% / synxantha 97% / lactucae 97% /fluorescens 97,3%/lactis 98,1% (type strain)	genus	GCTCTCCGAGATCACCCACAAGCGCCGTGTTTCTGCACTGGGCCCGGGCGGTCTGACCCGTGAGCGTGCAGGCTTTGAAGTTCGTGACGTACACCCGACGCACTACGGTCGTGTTTGCCCGATCGAAACGCCGGAAGGTCCGAACATCGGTCTGATCAACTCCCTGGCCGCTTATGCGCGCACCAACCAGTACGGCTTCCTCGAAAGCCCGTACCGTGTGGTGAAAGACGCTCTGGTCACCGACGAGATCGTGTTCCTGTCCGCCATCGAAGAAGCTGATCACGTGATCGCTCAGGCTTCGGCCACGATGAACGACAAGAAAGTCCTGATCGACGAGCTGGTAGCTGTTCGTCACTTGAACGAGTTCACCGTCAAGGCGCCGGAAGACGTCACCTTGAT…	GGCGGCAGGCCTAACACATGCAAGTCGAGCGGTAGAGAGAAGCTTGCTTCTCTTGAGAGCGGCGGACGGGTGAGTAATGCCTAGGAATCTGCCTGGTAGTGGGGGATAACGTTCGGAAACGGACGCTAATACCGCATACGTCCTACGGGAGAAAGCAGGGGACCTTCGGGCCTTGCGCTATCAGATGAGCCTAGGTCGGATTAGCTAGTTGGTGAGGTAATGGCTCACCAAGGCGACGATCCGTAACTGGTCTGAGAGGATGATCAGTCACACTGGAACTGAGACACGGTCCAGACTCCTACGGGAGGCAGCAGTGGGGAATATTGGACAATGGGCGAAAGCCTGATCCAGCCATGCCGCGTGTGTGAAGAAGGTCTTCGGATTGTAAAGCACTTTAAG…	Pseudomonas fluorescens gruppen 1,89 B	ANI Pseudomonas fluorescens FDAARGOS 1088 vs Pseudomonas sp. CFSAN 084952 98,8 % / ANI P.fluorescens (FDAARGOS 1088 vs. Lactis 94,46 ) paralactis 90,67; P.fluorescens DSM 11579 type vs. Lactis 80 og paralactis 80; P.fluorescens FDAARGOS 10088 vs. NCTC 10038 86,79%/ P.lactis DSM typevs. P.fluorescens FDAARGOS 10088 94,97%/P.paracarnis type vs P.fluorescens FDAARGOS 100088 99,02%
S72	tissue, lymph gland	15.826	Shaalia odontolytica 98,9% (type strain NCTC9935 98%) / Shaalia meyeri 98% DSM 20733		Genus	25.691	Schaalia odontolytica 97,1%	Schaalia odontolytica NCTC 9935 94,1%	Schaalia meyeri 91,6% DSM 20733	genus	CCTGACCCACAAGCGCCGTCTGTCGGCCCTGGGCCCCGGCGGTCTGTCCCGTGACCGCGCGGGCATGGAAGTTCGAGACGTCCACCCCTCGCACTACGGCCGCATGTGTCCGATCGAGTCCCCTGAAGGCCCGAACATCGGCCTCATCGGCTCGCTCGCGACCTTCGCGCGCATCAACCCCTTCGGCTTCATTGAGACGCCCTACCGCGTCGTCAAGGACTGCAAGGTTACCGACGAAATCCGCTACCTCACCGCGGACGACGAGAAGGGCCACTTCATCGCCCAGGCCTCGTCGCCCCTGACGGCGGACGGCACCTTCGCCGAGCACGACGTCCTGTGCCGTGTCGCCGGCGAAGACCCGACCCTGATCGCCCGCGATCGCGTCGACTACATGGACGT…	GGCGGCGTGCTTAACACATGCAAGTCGAACGCTGAAGCCTAGCTTGCTGGGTGGATGAGTGGCGAACGGGTGAGTAACACGTGAGTAACCTGCCCTCTTCTTTGGGATAACGCCCGGAAACGGGTGCTAATACTGGATATTCACTGATTYTCGCATGGGGGTTGGTGGAAAGGTTTTTTCTGGTGGGGGATGGGCTCGCGGCCTATCAGCTTGTTGGTGGGGTGATGGCCTACCAAGGCTTTGACGGGTAGCCGGCCTGAGAGGGTGACCGGTCACATTGGGACTGAGATACGGCCCAGACTCCTACGGGAGGCAGCAGTGGGGAATATTGCACAATGGGCGAAAGCCTGATGCAGCGACGCCGCGTGAGGGATGGAGGCCTTCGGGTTGTAAACCTCT…	Schaalia odontolytica 2,15 A
S73	blood	15.498	Schaalia turucensis 97,8% ACS-279-V-Col4 (type strain APL10 97,4%)	Schaalia odontolytica 93,3% / cardiffensis 90,3%	Genus	22.316	Schaalia turicensis CT001 97,3%; ACS-279-V-Col4 97,7%	rpoB gene sequence for type strain not available	Schaalia odontolytica 84,28% Schaalia cardiffensis 85,09%	genus	GCTTGCAGGTCTGACGCACAAGCGTCGTCTGTCGGCTCTTGGCCCCGGCGGTCTGTCCCGTGAACGCGCAGGCATGGAAGTTCGTGACGTCCACCCGTCGCACTACGGACGTATGTGCCCGATCGAATCTCCTGAAGGCCCGAACATTGGTCTGATCGGTTCGCTCGCAACCTTCGGTCGCATCAACCCCTTCGGTTTCGTTGAGACCCCGTACCGCGTTGTTCGCAACGGAAAGGTCACCGACGAGGTCGAATACCTGACCGCAGACGACGAAATCGGTCACTACATTGCACAGGCCTCGTCCCGTCTGAACGACGACGGCACATTCGCAGAAGACCATGTCCTCTGCCGTGTCGCCGGCGAAGACCCGACGCTGATCCTGCGCGACCGCGTTGACTA…	GGCGGCGTGCTTAACACATGCAAGTCGAACGATGATGCTCTGGTTTTCTGGGGTGGATTAGTGGCGAACGGGTGAGTAACACGTGAGTAACCTGCCCTCTTCTTTGGGATAACGGTCGGAAACGGCTGCTAATACTGGATATTCACTCATTGGCGCATGTTGGTGGGTGGAAAGGTTTTTTCTGGTGGGGGATGGGCTCGCGGCCTATCAGCTTGTTGGTGGGGTGATGGCCTACCAAGGCTTTGACGGGTAACCGGCCTGAGAGGGTGACCGGTCACATTGGGACTGAGATACGGCCCAGACTCCTACGGGAGGCAGCAGTGGGGAATTTTGCACAATGGGCGCAAGCCTGATGCAGCGACGCCGCGTGAGGGATGAAGGCCTTCGGGTTGTAAACCT…	Schaalia turicensis 2,14 A
S74	Proficiency testing sample (Quality Control for Molecular Diagnostics)	21.7	Serratia marcescens 100% / nematodiphila 99,1% / ureilytica 99,6%	Serratia rubidaea 94,2%	Genus	27.5	Serratia marcescens 100% / ureilytica 99,79% / nematodiphila 99,1%	Serratia marcescens ATCC 13880 98,8% / ureilytica LMG 28860 99% / nematodiphila DSM 21420 99,2%	Serratia rubidaea 95%	genus	GCTGTCCGAGATCACGCACAAGCGCCGTATCTCCGCACTGGGCCCGGGCGGTCTGACCCGTGAGCGCGCCGGCTTTGAAGTTCGAGACGTACACCCGACCCACTACGGCCGCGTGTGCCCAATCGAAACGCCGGAAGGTCCAAACATCGGTCTGATCAACTCCCTGTCCGTGTACGCACAGACTAACGAGTATGGCTTCCTGGAAACCCCGTACCGCCGCGTGCGTGACGGCGTGGTGACCGATGAAATCAACTACCTGTCTGCTATTGAAGAAGGCAACTTCGTTATCGCCCAGGCGAACTCCAACCTGGATGAAGAAGGCCGCTTCGTAGAAGACCTGGTCACCTGCCGCAGCAAAGGCGAATCAAGCCTGTTCAGCCGCGACCAGGTTGACTACAT…	GGCGGCAGGCTTAACACATGCAAGTCGAGCGGTAGCACARGGGAGCTTGCTCCCYGGGTGACGAGCGGCGGACGGGTGAGTAATGTCTGGGAAACTGCCTGATGGAGGGGGATAACTACTGGAAACGGTAGCTAATACCGCATAACGTCGCAAGACCAAAGAGGGGGACCTTCGGGCCTCTTGCCATCAGATGTGCCCAGATGGGATTAGCTAGTAGGTGGGGTAATGGCTCACCTAGGCGACGATCCCTAGCTGGTCTGAGAGGATGACCAGCCACACTGGAACTGAGACACGGTCCAGACTCCTACGGGAGGCAGCAGTGGGGAATATTGCACAATGGGCGCAAGCCTGATGCAGCCATGCCGCGTGTGTGAAGAAGGCCTTCGGGTTGTAAAGCAC…	not available
S75	abscess, leg	26.851	Serratia marcescens 100% / nematodiphila 100% / ureilytica 100% /	Serratia rubidaea 94,9% mix= ok	Genus	19.005	Serratia marcescens 100% / ureilytica 99,79% / nematodiphila 99,1%	Serratia marcescens ATCC 13880 98,8% / ureilytica LMG 28860 99% / nematodiphila DSM 21420 99,2%	Serratia rubidaea 95%	genus	GCTGTCCGAGATCACGCACAAGCGCCGTATCTCCGCACTGGGCCCGGGCGGTCTGACCCGTGAGCGCGCCGGCTTTGAAGTTCGAGACGTACACCCGACCCACTACGGCCGCGTGTGCCCAATCGAAACGCCGGAAGGTCCAAACATCGGTCTGATCAACTCCCTGTCCGTGTACGCACAGACTAACGAGTATGGCTTCCTGGAAACCCCGTACCGCCGCGTGCGTGACGGCGTGGTGACCGATGAAATCAACTACCTGTCTGCTATTGAAGAAGGCAACTTCGTTATCGCCCAGGCGAACTCCAACCTGGATGAAGAAGGCCGCTTCGTAGAAGACCTGGTCACCTGCCGCAGCAAAGGCGAATCAAGCCTGTTCAGCCGCGACCAGGTTGACTACAT…	GGCGGCAGGCTTAACACATGCAAGTCGAGCGGTAGCACAGGGGAGCTTGCTCCCTGGGTGACGAGCGGCGGACGGGTGAGTAATGTCTGGGAAACTGCCTGATGGAGGGGGATAACTACTGGAAACGGTAGCTAATACCGCATAACGTCGCAAGACCAAAGAGGGGGACCTTCGGGCCTCTTGCCATCAGATGTGCCCAGATGGGATTAGCTAGTAGGTGGGGTAATGGCTCACCTAGGCGACGATCCCTAGCTGGTCTGAGAGGATGACCAGCCACACTGGAACTGAGACACGGTCCAGACTCCTACGGGAGGCAGCAGTGGGGAATATTGCACAATGGGCGCAAGCCTGATGCAGCCATGCCGCGTGTGTGAAGAAGGCCTTCGGGTTGTAAAGCAC…	not available
S76	pus sample, balanitis	18.584	Staphylococcus argentus 100% / Staphylococcus aureus 100% / roterodami 100% / schweitzeri 99,8%	Staphylococcus simiae 98,7%	Genus	22.828	Staphylococcus argentus 100%	Staphylococcus argentus DSM 28299 99,8%	Staphylococcus aureus 93,6% / schweitzeri 95,5% / roterodami 95% / simiae 89%	species	ATTAGCTGAGTTAACGCATAAACGTCGACTATCAGCTTTAGGACCGGGTGGTTTAACACGTGAACGTGCTCAAATGGAAGTACGTGACGTTCACTATTCTCACTATGGTCGTATGTGTCCAATTGAAACACCTGAGGGACCAAACATTGGTTTAATTAACTCATTGTCTAGTTACGCACGTGTAAATGAATTTGGATTCATTGAAACACCATACCGTAAAGTAGACTTAGATACGCATGCAATTACTGATCAAATTGACTATTTAACTGCTGACGAAGAAGATAGCTATGTGGTAGCACAAGCGAACTCTAAATTAGATGAAAATGGTCGTTTCATGGATGATGAAGTAGTTTGTCGTTTCCGTGGTAACAATACAGTTATGGCTAAAGAAAAAATGGA…	GGCGGCGTGCCTAATACATGCAAGTCGAGCGAACGGACGAGAAGCTTGCTTCTCTGATGTTAGCGGCGGACGGGTGAGTAACACGTGGATAACCTACCTATAAGACTGGGATAACTTCGGGAAACCGGAGCTAATACCGGATAATATTTTGAACCGCATGGTTCAAAAGTGAAAGACGGTCTTGCTGTCACTTATAGATGGATCCGCGCTGCATTAGCTAGTTGGTAAGGTAACGGCTTACCAAGGCAACGATGCATAGCCGACCTGAGAGGGTGATCGGCCACACTGGAACTGAGACACGGTCCAGACTCCTACGGGAGGCAGCAGTAGGGAATCTTCCGCAATGGGCGAAAGCCTGACGGAGCAACGCCGCGTGAGTGATGAAGGTCTTCGGATCGT…	Staphylococcus argentus 2,33A	S.aureus KUH140087 99,38% erroneous (ANI with type strain 87%)
S77	Proficiency testing sample (Quality Control for Molecular Diagnostics)	17.5	Staphylococcus aureus 100% / argentus 100% / roterodami 99,8% / schweitzeri 99,8%	Staphylococcus simiae 98,5%	Genus	22.9	Staphylococcus aureus 100%	Staphylococcus aureus DSM 20231 99,6%	Staphylococcus argentus 93% / simiae 91% / roterodami 91% / schweitzeri 92%	species	GTTAGCTGAGTTAACGCATAAACGTCGTCTATCAGCATTAGGACCTGGTGGTTTAACACGTGAACGTGCTCAAATGGAAGTACGTGACGTTCACTACTCTCACTATGGCCGTATGTGTCCAATTGAAACACCTGAGGGACCAAACATTGGATTGATTAACTCATTATCAAGTTATGCACGTGTAAATGAATTCGGCTTTATTGAAACACCATATCGTAAAGTTGATTTAGATACACATGCTATCACTGATCAAATTGACTATTTAACAGCTGACGAAGAAGATAGCTATGTTGTAGCACAAGCAAACTCTAAATTAGATGAAAATGGTCGTTTCATGGATGATGAAGTTGTATGTCGTTTCCGTGGTAACAACACAGTTATGGCTAAAGAAAAAATGGA…	GGCGGCGTGCCTAATACATGCAAGTCGAGCGAACGKACGAGAAGCTTGCTTCTCTGATGTTAGCGGCGGACGGGTGAGTAACACGTGGATAACCTACCTATAAGACTGGGATAACTTCGGGAAACCGGAGCTAATACCGGATAATATTTTGAACCGCATGGTTCAAAAGTGAAAGACGGTCTTGCTGTCACTTATAGATGGATCCGCGCTGCATTAGCTAGTTGGTAAGGTAACGGCTTACCAAGGCAACGATGCATAGCCGACCTGAGAGGGTGATCGGCCACACTGGAACTGAGACACGGTCCAGACTCCTACGGGAGGCAGCAGTAGGGAATCTTCCGCAATGGGCGAAAGCCTGACGGAGCAACGCCGCGTGAGTGATGAAGGTCTTCGGATCGT…	not available
S78	tissue, knee	15.239	Staphylococcus auricularis 100%	Staphylococcus pseudointermedius 97,7% / ureilyticus 97,4% / cohnii 97,2%	species	19.463	Staphylococcus auricularis 100%	Staphylococcus auricularis NCTC 12101 100%	Staphylococcus cohnii 88,5% / ureilyticus 88% / pseudointermedius 86%	species	ATTAGCTGAGTTGACTCACAAACGTCGTCTATCAGCTCTCGGACCTGGTGGTTTAACACGTGAACGTGCTCAAATGGAAGTACGTGACGTCCACTACTCTCACTATGGTCGTATGTGTCCAATCGAAACACCAGAGGGTCCAAACATCGGTTTGATCAACTCACTTTCAAGTTATGCGAGAGTTAATGAATTTGGTTTCATTGAAACACCATATCGTAAAGTAAACATTGAAACGAATGCAGTGACAGATCAAATTGATTACCTTACAGCAGATGAAGAAGACAGTTACGTCGTAGCCCAAGCAAACTCAAGATTAGACGAAGAAGGTCGTTTCTTAGACGATGAAGTTGTTTGTCGTTTCCGTGGTAATAACACAGTGATGAACAAAGAAAAAATGGA…	GCGGCGTGCCTAATACATGCAAGTCGAGCGAACAGATAAGGAGCTTGCTCCTTTGACGTTAGCGGCGGACGGGTGAGTAACACGTGGGTAACTTACCTATAAGACTGGAATAACTCCGGGAAACCGGGGCTAATGCCGGATAACATGTTGAACCGCATGGTTCTACAGTGAAAGGCGGCTTTGCTGTCACTTATAGATGGACCCGCGCCGTATTAGCTAGTTGGTGAGGTAACGGCTCACCAAGGCAACGATACGTAGCCGACCTGAGAGGGTGATCGGCCACACTGGAACTGAGACACGGTCCAGACTCCTACGGGAGGCAGCAGTAGGGAATCTTCCGCAATGGGCGAAAGCCTGACGGAGCAACGCCGCGTGAGTGATGAAGGTCTTCGGATCGTA…	Staphylococcus auricularis 1,88 B
S79	secrection form wound, leg	21.862	Staphylococcus caledonicus 100% Staphylococcus devriesei 100% / taiwanensis 99,8% / haemolyticus 99,8% / borealis 99,4%		Genus	24.9	Staphylococcus caledonicus 99,2%	Staphylococcus caledonicus H8/1 99,2%	Staphylococcus devriesei 96,8% / haemolyticus 92,8 % / taiwanensis 90% / borealis 90%	species	ATTAGCTGAGTTGACACATAAACGTCGTCTTTCTGCATTAGGACCTGGTGGTTTAACACGTGAACGTGCTCAAATGGAAGTACGTGACGTTCACTATTCTCACTATGGCCGTATGTGTCCAATCGAGACTCCAGAGGGACCAAACATCGGATTAATCAACTCATTATCTAGTTATGCACGTGTAAACGAGTTTGGCTTTATCGAAACACCATACCGTAAAGTAGATTTAGACACTAACTCAATTACAGAACAAATTGACTACTTAACTGCAGACGAAGAAGATAGCTATGTTGTTGCCCAAGCGAACTCTCGTCTAGATGAAACTGGTCGTTTCTTAGATGACGAAGTTGTTTGTCGTTTCCGTGGTAATAACACAGTTATGGCTAAAGAGAAAATGGA…	GGCGGCGTGCCTAATACATGCAAGTCGAGCGAACAGATAAGGAGCTTGCTCCTTTGACGTTAGCGGCGGACGGGTGAGTAACACGTGGGTAACCTACCTATAAGACTGGGATAACTTCGGGAAACCGGAGCTAATACCGGATAATATTTCGAACCGCATGGTTCGATAGTGAAAGATGGTTTTGCTATCACTTATAGATGGACCCGCGCCGTATTAGCTAGTTGGTAAGGTAACGGCTTACCAAGGCAACGATACGTAGCCGACCTGAGAGGGTGATCGGCCACACTGGAACTGAGACACGGTCCAGACTCCTACGGGAGGCAGCAGTAGGGAATCTTCCGCAATGGGCGAAAGCCTGACGGAGCAACGCCGCGTGAGTGATGAAGGTCTTCGGATCGT…	Staphylococcus lugdunensis/hominis 1,6
S80	Proficiency testing sample (Quality Control for Molecular Diagnostics)	19	Staphylococcus epidermidis 100% / caprae 99,4% / capitis 99,2%	Staphylococcus saccharolyticus 98,7% / hominis 97%	Genus	23.1	Staphylococcus epidermidis 100%	Staphylococcus epidermidis ATCC 14990 100%	Staphylococcus hominis 90,7% / capitis 88% / caprae 88% /saccharolyticus 86%	species	GTTAGCAGAGTTAACGCACAAACGTCGTTTATCTGCTCTAGGGCCTGGTGGATTAACACGTGAACGTGCTCAAATGGAAGTGCGTGACGTTCACTACTCTCACTATGGGCGTATGTGTCCAATTGAAACACCTGAGGGTCCTAATATTGGTTTAATAAACTCATTGTCAAGTTATGCTAGAGTGAATGAATTTGGTTTTATTGAAACGCCATATCGTAAAGTGGATTTAGATACAAACTCAATCACTGATCAAATAGATTATTTGACAGCTGATGAAGAGGATAGCTACGTTGTTGCACAGGCTAATTCTAGACTTGATGAAAATGGTCGTTTCTTAGATGATGAAGTTGTTTGTCGTTTCCGTGGTAATAACACTGTTATGGCTAAAGAAAAAATGGA…	GGCGGCGTGCCTAATACATGCAAGTCGAGCGAACAGACGAGGAGCTTGCTCCTCTGACGTTAGCGGCGGACGGGTGAGTAACACGTGGATAACCTACCTATAAGACTGGGATAACTTCGGGAAACCGGAGCTAATACCGGATAATATATTGAACCGCATGGTTCAATAGTGAAAGACGGTTTTGCTGTCACTTATAGATGGATCCGCGCCGCATTAGCTAGTTGGTAAGGTAACGGCTTACCAAGGCAACGATGCGTAGCCGACCTGAGAGGGTGATCGGCCACACTGGAACTGAGACACGGTCCAGACTCCTACGGGAGGCAGCAGTAGGGAATCTTCCGCAATGGGCGAAAGCCTGACGGAGCAACGCCGCGTGAGTGATGAAGGTCTTCGGATCGT…	not available
S81	vaginal swab	24.721	Staphylococcus borealis 99,6% / haemolyticus 99,6% / taiwanensis 99,6% / caledonicus 99,4% / devriesei 99,6% /	Staphylococcus hominis 98,9% / petrasii 98%	Genus	32.8	Staphylococcus haemolyticus 99,8%	Staphylococcus haemolyticus DSM 20263 99%	Staphylococcus petrasii 95,28% / borealis 95% / taiwanensis 90% / caledonicus 92% / devriesei 92% /hominis 91%	species	ATTAGCTGAGTTAACGCATAAACGTCGTCTTTCTGCATTAGGACCTGGTGGTTTAACGCGTGAACGTGCTCAAATGGAAGTACGTGACGTTCACTACTCTCACTATGGTCGTATGTGTCCAATCGAGACTCCAGAGGGACCAAACATTGGTTTGATTAACTCATTATCAAGTTATGCACGTGTGAATGAATTTGGTTTCATTGAAACACCATATCGTAAAGTAGACTTAGACACTAACTCTATTACAGATCAAATCGACTACTTAACAGCTGATGAAGAAGATAGCTATGTAGTTGCTCAAGCGAACTCTCGCTTAGATGAAAATGGTCGTTTCTTAGATGATGAAGTCGTATGTCGTTTCCGTGGTAATAACACAGTTATGGCTAAAGAGAAAATGGA…	GGCGGCGTGCCTAATACATGCAAGTCGAGCGAACAGAYAAGGAGCTTGCTCCTTTGACGTTAGCGGCGGACGGGTGAGTAACACGTGGGTAACCTACCTATAAGACTGGGATAACTTCGGGAAACCGGAGCTAATACCGGATAATATTTCGAACCGCATGGTTCGATAGTGAAAGATGGTTTTGCTATCACTTATAGATGGACCCGCGCCGTATTAGCTAGTTGGTAAGGTAACGGCTTACCAAGGCGACGATACGTAGCCGACCTGAGAGGGTGATCGGCCACACTGGAACTGAGACACGGTCCAGACTCCTACGGGAGGCAGCAGTAGGGAATCTTCCGCAATGGGCGAAAGCCTGACGGAGCAACGCCGCGTGAGTGATGAAGGTCTTCGGATCGT…	Staphylococcus haemolyticus/borealis 2,15 B
S82	pus, finger	14.807	Staphylococcus pasteuri 100%	Staphylococcus warneri 98,7%	species	19.3	Staphylococcus pasteuri 100%	Staphylococcus pasteuri DSM 10656 99,8%	Staphylococcus warneri 92,81%	species	ATTAGCAGAATTAACACATAAACGTCGTCTTTCTGCTTTAGGACCTGGTGGTTTAACACGTGAACGTGCACAAATGGAAGTTCGTGACGTACACTATTCTCACTATGGTCGTATGTGTCCAATTGAAACACCAGAGGGTCCAAACATTGGATTAATCAACTCTTTATCTAGTTACGCACGTGTGAATGAATTTGGTTTCATTGAAACACCATATCGTAAAGTAGATTTAGATACGAATGCAATTACTGATCAAATTGACTATTTAACTGCTGATGAAGAAGATAGTTATGTTGTTGCCCAAGCGAACTCTCGATTAGATGAAAATGGCCGTTTCTTAGACGATGAAGTTGTTTGTCGTTTCCGTGGTAATAACACAGTTATGGCTAAAGAAAAAATGGA…	GGCGGCGTGCCTAATACATGCAAGTCGAGCGAACAGATAAGGAGCTTGCTCCTTTGACGTTAGCGGCGGACGGGTGAGTAACACGTGGATAACCTACCTATAAGACTGGGATAACTTCGGGAAACCGGAGCTAATACCGGATAAGATTTTGAACCGCATGGTTCAATAGTGAAAGACGGCCTTGCTGTCACTTATAGATGGATCCGCGCCGTATTAGCTAGTTGGTAAGGTAACGGCTTACCAAGGCAACGATACGTAGCCGACCTGAGAGGGTGATCGGCCACACTGGAACTGAGACACGGTCCAGACTCCTACGGGAGGCAGCAGTAGGGAATCTTCCGCAATGGGCGAAAGCCTGACGGAGCAACGCCGCGTGAGTGATGAAGGTCTTCGGATCGT…	Staphylococcus pasteuri 2,29 A
S83	secrection form wound, hand	14.516	Staphylococcus delphini 100% / intermedius 100% / pseudointermedius 100%	Staphylococcus coagulans 98,9%	Genus	20.6	Staphylococcus pseudointermedius 100%	Staphylococcus pseudointermedius FDAARGOS 930 99,8%	Staphylococcus delphini 97,9% / intermedius 95% / coagulans 88%	species	ACTTGCTGAGTTGACACACAAACGTCGTCTATCAGCATTAGGACCTGGTGGTTTGACGCGTGAACGTGCACAAATGGAAGTACGTGACGTCCACTACTCTCACTATGGTCGTATGTGTCCAATCGAAACACCTGAGGGTCCAAACATTGGTTTAATCAACTCATTATCAAGTTATGCACGTGTGAACGAATTTGGCTTTATCGAAACACCATATCGTAAAGTCGATATCGAAACAAACACGATCACTGACCAAATCGACTACTTAACTGCTGATGAAGAAGACAGTTACGTTGTCGCACAAGCGAACTCACGTCTTGATGAAAACGGTCGCTTTATTGATGATGAAATTGTGTGTCGCTTCCGTGGTAACAACACAACAATGGCTAAAGAAAAAATGGA…	GGCGGCGTGCCTAATACATGCAAGTCGAGCGAACAGATAAGGAGCTTGCTCCTTTGACGTTAGCGGCGGACGGGTGAGTAACACGTGGGTAACCTACCTATAAGACTGGAATAACTCCGGGAAACCGGGGCTAATGCCGGATAACATGTTGAACCGCATGGTTCTACAGTGAAAGACGGTCTTGCTGTCACTTATAGATGGACCCGCGCCGTATTAGCTAGTTGGTGGGGTAACGGCCTACCAAGGCGACGATACGTAGCCGACCTGAGAGGGTGATCGGCCACACTGGAACTGAGACACGGTCCAGACTCCTACGGGAGGCAGCAGTAGGGAATCTTCCGCAATGGGCGAAAGCCTGACGGAGCAACGCCGCGTGAGTGATGAAGGTCTTCGGATCGT…	Staphylococcus pseudointermedius 1,94 B
S84	sputum	14.736	Streptococcus anginosus 47S1 100% / 99,4%	Streptococcus constellatus 91,6% / intermedius 92,9%	species	20.426	Streptococcus anginosus 47S1 100%	Streptococcus anginosus DSM 20563 98,9%	Streptococcus constellatus 92%/ intermedius 92,5%	species	ACTGTCTGAATTGTCTCACAAACGCCGTTTGTCAGCCTTGGGACCTGGTGGTTTGACTCGTGATCGTGCTGGATATGAAGTGCGTGACGTGCACTATACCCACTATGGTCGTATGTGCCCGATTGAAACGCCTGAAGGACCAAACATTGGTTTGATCAATAACTTGTCTTCTTATGGTCATTTGAATAAATATGGATTTATCCAAACGCCGTATCGTAAAGTGAATCGTGAAACAGGTCTGGTCACCAATGAAATCGTTTGGTTGACAGCGGACGAAGAAGATGAATTTATCGTAGCGCAAGCAAATTCTAAATTAACAGAAGATGGTCGTTTTGCAGAAGCAATTGTCATGGGACGCCACCAAGGGAACAACCAAGAATTTCCTTCAGATCAAGTAGA…	CGGCGTGCCTAATACATGCAAGTAGGACGCACAGTCTATACCGTAGCTTGCTACACCATAGGCTGTGAGTTGCGAACGGGTGAGTAACGCGTAGGTAACCTGCCTATTAGAGGGGGATAACTATTGGAAACGATAGCTAATACCGCATAATAGTATGTAACACATGTTAGATGCTTGAAAGATGCAATTGCATCGCTAGTAGATGGACCTGCGTTGTATTAGCTAGTAGGTAGGGTAAAGGCCTACCTAGGCAACGATACATAGCCGACCTGAGAGGGTGATCGGCCACACTGGGACTGAGACACGGCCCAGACTCCTACGGGAGGCAGCAGTAGGGAATCTTCGGCAATGGGGGGAACCCTGACCGAGCAACGCCGCGTGAGTGAAGAAGGTTTTCGG…	Streptococcus anginosus 1,76 B
S85	pharyngeal swab	11.33	Streptococcus dysgalactiae subsp. Equisimilis 100% (type strain)	Streptococcus pyogenes 95% / canis 94,7%	species	16.737	Streptococcus dysgalactiae subsp. equisimilis 100% / Streptococcus pyogenes 99,8%	rpoB gene sequence for type strain not available	Streptotoccus canis 96,1%	species	ATTGTCAGAGTTGTCTCACAAACGTCGTTTATCTGCCTTAGGACCTGGTGGTTTGACACGTGACCGTGCTGGTTATGAGGTTCGTGACGTGCATTACACGCACTATGGCCGTATGTGTCCGATTGAAACGCCTGAAGGACCAAACATTGGATTGATTAACAACTTGTCTTCATTTGGACATCTTAATAAATATGGTTTCATCCAAACACCTTACCGTAAGGTTGACCGTGCGACTGGTAGGGTAACTAACGAAATTGTTTGGTTGACTGCTGATGAAGAAGACGAGTACACAGTTGCACAGGCCAATTCGAAATTAAACGAAGATGGCACTTTTGCTGAAGAAATCGTTATGGGTCGTCACCAAGGTAATAACCAAGAATTTTCTGCAAGTGTTGTTGA…	GGCGGCGTGCCTAATACATGCAAGTAGAACGCTGAGGACTGGTGCTTGCACCGGTCCAAGGAGTTGCGAACGGGTGAGTAACGCGTAGGTAACCTACCTCATAGCGGGGGATAACTATTGGAAACGATAGCTAATACCGCATAAAAGTGTTTAACCCATGTTAAACATTTAAAAGGTGCAACTGCATCACTATGAGATGGACCTGCGTTGTATTAGCTAGTTGGTGAGGTAACGGCTCACCAAGGCGACGATACATAGCCGACCTGAGAGGGTGATCGGCCACACTGGGACTGAGACACGGCCCAGACTCCTACGGGAGGCAGCAGTAGGGAATCTTCGGCAATGGACGGAAGTCTGACCGAGCAACGCCGCGTGAGTGAAGAAGGTTTTCGGATCGTA…	Streptococcus dysgalactiae 2,25 A
S86	secrection from groin	13.228	Streptococcus dysgalactiae subsp. Equisimilis 100% (type strain)	Streptococcus pyogenes 96% / canis 94,5%	species	18.795	Streptococcus dysgalactiae subsp. equisimilis 100% / Streptococcus pyogenes 99,8%	rpoB gene sequence for type strain not available	Streptotoccus canis 96,3%	species	ATTGTCAGAGTTGTCTCACAAACGTCGTTTATCTGCCTTAGGACCTGGTGGTTTGACACGTGACCGTGCTGGTTATGAGGTTCGTGACGTGCATTACACGCATTATGGCCGTATGTGTCCGATTGAAACGCCTGAAGGACCAAACATTGGTTTGATTAACAACTTGTCTTCATTTGGACATCTTAATAAATATGGTTTCATCCAAACACCTTACCGTAAGGTTGACCGTGCGACTGGTAGGGTAACTAACGAAATTGTTTGGTTGACTGCTGATGAAGAAGACGAGTACACAGTTGCACAGGCCAATTCGAAATTAAACGAAGATGGCACTTTTGCTGAAGAAATCGTTATGGGTCGTCACCAAGGTAATAACCAAGAATTTTCTGCAAGTGTTGTTGA…	GGCGGCGTGCCTAATACATGCAAGTAGAACGCTGAGGACTGGTGCTTGCACCGGTCCAAGGAGTTGCGAACGGGTGAGTAACGCGTAGGTAACCTACCTCATAGCGGGGGATAACTATTGGAAACGATAGCTAATACCGCATAAAAGTGTTTAACCCATGTTAAACATTTAAAAGGTGCAATTGCATCACTATGAGATGGACCTGCGTTGTATTAGCTAGTTGGTGAGGTAACGGCTCACCAAGGCGACGATACATAGCCGACCTGAGAGGGTGATCGGCCACACTGGGACTGAGACACGGCCCAGACTCCTACGGGAGGCAGCAGTAGGGAATCTTCGGCAATGGACGGAAGTCTGACCGAGCAACGCCGCGTGAGTGAAGAAGGTTTTCGGATCGTA…	Streptococcus dysgalactiae 2,35 A
S87	blood	20.648	Streptococcus gallolyticus subsp. macedonicus 100%	Streptococcus gallolyticus subsp. Gallolyticus 97,9% / subsp. Pasteurianus 97,9% / equinus 97,7%	species	25.465	Streptococcus gallolyticus 100% (subsp. gallolyticus 99,4% med type / subsp. pasteurianus 100% /macedonicus 98,6%)	Streptococcus gallolyticus DSM 16831 99,4%	Streptococcus equinus 96,7%	species	ACTTTCTGAATTGTCTCACAAACGTCGTTTGTCAGCCTTAGGACCTGGTGGTTTGACACGTGACCGTGCTGGTTATGAAGTTCGTGACGTGCACTACACTCACTATGGTCGTATGTGTCCGATTGAAACTCCTGAAGGACCTAACATCGGTTTGATTAATAACTTGTCAACATACGGACATCTTAATAAATATGGTTTCATCCAAACACCATATCGTAAAGTTGACCGTGCTACTGGTGTGGTTACAAACGAAATTGTTTGGTTGACTGCCGATGAAGAAGATGAATATACAGTAGCGCAAGCTAACTCAAAACTTAACGAAGATGGAACATTCGCTGAAGAAATCGTTATGGGACGTCATCAAGGTAATAACCAAGAATTCCCATCAAACATCGTTGA…	GCGGCGTGCCTAATACATGCAAGTAGAACGCTGAAGACTTTAGCTTGCTAGAGTTGGAAGAGTTGCGAACGGGTGAGTAACGCGTAGGTAACCTGCCTATTAGCGGGGGATAACTATTGGAAACGATAGCTAATACCGCATAATAGTGTTTAACACATGTTAGAGACTTGAAAGATGCAATTGCATCACTAGTAGATGGACCTGCGTTGTATTAGCTAGTTGGTGGGGTAACGGCCTACCAAGGCGACGATACATAGCCGACCTGAGAGGGTGATCGGCCACACTGGGACTGAGACACGGCCCAGACTCCTACGGGAGGCAGCAGTAGGGAATCTTCGGCAATGGGGGCAACCCTGACCGAGCAACGCCGCGTGAGTGAAGAAGGTTTTCGGATCGTAA…	Streptococcus gallolyticus 2.42A/Streptococcus infantarius 2,17
S88	blood	10.203	Streptococcus infantis 98.7% (type strain NCTC 13771/ATCC 700779 98,7)	Streptococcus pneumoniae 97,9% / mitis 98,1 / oralis 98,3%/ pseudopneumoniae 97,9%	Genus	14.112	Streptococcus infantis 100% (D6t1_180914 B1)/ 97,7% = S. oral taxon 431 97.5%	Streptococcus infantis ATCC 700779 97,3%	Streptococcus pneumoniae 95%/ oralis 91% / mitis 98,5%	species	ACTTTCTGAGTTATCTCACAAACGTCGTTTGTCTGCCTTAGGACCTGGTGGTTTGACACGTGACCGCGCTGGATATGAAGTGCGTGACGTGCACTACACTCACTATGGTCGTATGTGTCCAATCGAAACACCTGAAGGACCAAACATCGGTTTGATCAACAACTTGTCTTCTTACGGGCACCTCAACAAGTATGGTTTCATTCAAACACCATACCGTAAGGTTGACCGTGCAACTGGTAAAGTTACCAACGAAATTGTTTGGTTGACTGCCGATGAAGAAGATGAATACACAGTAGCTCAGGCTAACTCTAAATTGAACGCAGATGGAACTTTTGCTGAAAAAGTTGTCATGGGACGTCACCAAGGGGTTAACCAAGAGTATCCAGCGTCTAGTGTAGA…	GGCGGCGTGCCTAATACATGCAAGTAGAACGCTGAAGGAGGAGCTTGCTTCTCTGGATGAGTTGCGAACGGGTGAGTAACGCGTAGGTAACCTGCCTGGTAGCGGGGGATAACTATTGGAAACGATAGCTAATACCGCATAACAGTAGATATCGCATGATGACTGCTTAAAAGGTGCAACTGCACCACTACCAGATGGACCTGCGTTGTATTAGCTAGTTGGTGAGGTAACGGCTCACCAAGGCAACGATACATAGCCGACCTGAGAGGGTGATCGGCCACACTGGGACTGAGACACGGCCCAGACTCCTACGGGAGGCAGCAGTAGGGAATCTTCGGCAATGGACGGAAGTCTGACCGAGCAACGCCGCGTGAGTGAAGAAGGTTTTCGGATCGTAAA…	Streptococcus mitis 1,86 B	ANI S.infantis ATCC 700779 vs S.infantis D6t1: 93.85%
S89	nasal swab	8.721	Streptococcus intermedius 100% (ATCC 27335 type strain)	Streptococcus constellatus 98,5% / anginosus 93,8%	species	16.941	Streptococcus intermedius 99,59% (S23 / BCC34)	Streptococcus intermedius ATCC 27335 93,4%	Streptococcus constellatus 94,66% / anginosus 95%	species	ACTGTCTGAGTTGTCTCACAAACGTCGTTTGTCTGCCTTAGGACCTGGTGGCTTAACACGTGACCGTGCAGGATATGAAGTGCGTGACGTGCACTACACTCACTATGGTCGTATGTGTCCGATTGAAACACCTGAAGGACCAAATATTGGTTTGATCAATAACTTGTCTTCTTATGGATATTTAAATAAATATGGCTTTATCCAAACGCCTTACCGTAAAGTGGATCGTGAAACAGGTCTGGTCACCAATGAAATCGTCTGGTTAACAGCGGATGAAGAAGATGAATACATCGTTGCACAAGCAAATTCTAAATTAACAGAAGATGGTCGCTTTGCAGAAGCGATTGTTATGGGACGCCACCAAGGGAATAACCAAGAATTTCCTTCAGATCAAGTAGA…	GGCGGCGTGCCTAATACATGCAAGTAGAACGCACAGGATGCACCGTAGTTTACTACACCGTATTCTGTGAGTTGCGAACGGGTGAGTAACGCGTAGGTAACCTGCCTGGTAGCGGGGGATAACTATTGGAAACGATAGCTAATACCGCATAAGAACATTTACTGCATGGTAGATGTTTAAAAGGTGCAAATGCATCACTACCAGATGGACCTGCGTTGTATTAGCTAGTAGGTGAGGTAACGGCTCACCTAGGCGACGATACATAGCCGACCTGAGAGGGTGATCGGCCACACTGGGACTGAGACACGGCCCAGACTCCTACGGGAGGCAGCAGTAGGGAATCTTCGGCAATGGGGGGAACCCTGACCGAGCAACGCCGCGTGAGTGAAGAAGGTTTTC…	Streprococcus intermedius 2,34 A
S91	tissue, prothesis	11.908	Streptococcus mitis (NCTC 12261/JCM 12971 type strain )100% / Streptococcus pneumoniae 99,6 (NCTC 7465)/ pseudopneumoniae 99,6% (personal 108) /		Genus	16.611	Streptococcus mitis 100% (strainB33, Strain SK137, O2-1)	Streptococcus mitis NCTC 12261 98,4%	Streptococcus pseudopneuminiae 96,5% ( ATCC BAA-960 type strain) / pneumoniae 96,9%	species	ACTTTCTGAGTTGTCTCACAAACGCCGTTTGTCAGCCTTAGGGCCTGGTGGTTTGACACGTGACCGCGCTGGATATGAAGTACGTGACGTGCACTACACTCACTACGGCCGTATGTGTCCAATCGAGACACCTGAAGGACCTAACATCGGTTTGATTAATAACTTGTCATCTTACGGACATTTGAACAAGTATGGTTTTGTTCAAACACCATACCGTAAGGTTGACCGTGAAACAGGTGTTGTTACGAACGAAATCGTTTGGTTGACAGCCGATGAAGAAGATGAATTTACTGTAGCACAGGCTAATTCTCGTCTGAATGAAGATGGAACATTTGCTGAGAAAGTTGTCATGGGACGTCACCAAGGGGTCAACCAAGAGTATCCAGCTAATGTTGTTGA…	GGCGGCGTGCCTAATACATGCAAGTAGAACGCTGAAGGAGGAGCTTGCTTCTCCGGATGAGTTGCGAACGGGTGAGTAACGCGTAGGTAACCTGCCTGGTAGCGGGGGATAACTATTGGAAACGATAGCTAATACCGCATAAGAGTAGATGTTGCATGACATTTGCTTAAAAGGTGCAATTGCATCACTACCAGATGGACCTGCGTTGTATTAGCTAGTTGGTGGGGTAACGGCTCACCAAGGCGACGATACATAGCCGACCTGAGAGGGTGATCGGCCACACTGGGACTGAGACACGGCCCAGACTCCTACGGGAGGCAGCAGTAGGGAATCTTCGGCAATGGACGGAAGTCTGACCGAGCAACGCCGCGTGAGTGAAGAAGGTTTTCGGATCGTAAA…	Streptococcus pseudopneumoniae 2,21 A
S92	sputum	19.211	Streptococcus mitis 99,4% (NCTC 12261)/ pneumoniae 99,6% (NCTC 7465 99,4%)/pseudopneuminiae 99,4%(personal 108)		Genus	23.922	Streptococcus mitis 98,8%	Streptococcus mitis NCTC 12261 97,7%	Streptococcus pneumoniae 97,4% / pseudopneumoniae 97,5%	genus	GCTTTCTGAGTTGTCTCACAAACGCCGTTTGTCAGCCTTAGGACCTGGTGGTTTGACACGTGACCGCGCTGGATATGAAGTCCGTGACGTGCACTACACTCACTATGGACGTATGTGTCCAATCGAGACACCTGAAGGACCTAACATCGGTTTGATCAATAACTTGTCATCTTACGGACACTTGAACAAATATGGTTTTGTTCAAACACCATACCGTAAAGTTGACCGTGAAACAGGCGTTGTTACGAACGAAATCGTTTGGTTGACAGCTGATGAAGAAGATGAATATACTGTAGCACAGGCTAATTCTCGTCTGAATGAAGATGGAACCTTTGCTGAGAAAGTTGTCATGGGACGTCACCAAGGGGTTAACCAAGAGTATCCAGCGAATGTTGTTGA…	GGCGGCGTGCCTAATACATGCAAGTAGAACGCTGAAGGAGGAGCTTGCTTCTCTGGATGAGTTGCGAACGGGTGAGTAACGCGTAGGTAACCTGCCTGGTAGCGGGGGATAACTATTGGAAACGATAGCTAATACCGCATAACAGTAGATGTTGCATGACATTTGCTTAAAAGGTGCAATTGCATCACTACCAGATGGACCTGCGTTGTATTAGCTAGTTGGTGGGGTAACGGCTCACCAAGGCGACGATACATAGCCGACCTGAGAGGGTGATCGGCCACACTGGGACTGAGACACGGCCCAGACTCCTACGGGAGGCAGCAGTAGGGAATCTTCGGCAATGGACGGAAGTCTGACCGAGCAACGCCGCGTGAGTGAAGAAGGTTTTCGGATCGTAAA…	Streptococcus mitis 2,05A /Streptococcus pneumoniae 2,01
S93	blood	18.376	Streptococcus mitis (SK629) 99,3%(NCTC 12261 98,8%)/pneumoniae 99%(NCTC 7465 98,8%)/pseudopneumoniae 99% (personal 108 98,8%)		Genus	21.852	Streptococcus mitis 99,4%	Streptococcus mitis NCTC 12261 99,4%	Streptococcus pseudopneumoniae 97,5% / pneumoniae 96,9%	species	ACTTTCTGAGTTGTCTCACAAACGCCGTTTGTCAGCCTTGGGGCCTGGTGGTTTGACACGTGACCGTGCTGGATATGAAGTACGTGACGTGCACTACACTCACTACGGTCGTATGTGTCCAATCGAGACACCTGAAGGACCTAATATCGGTTTGATCAATAACTTGTCATCTTACGGACACTTGAACAAATATGGTTTTGTTCAAACACCATACCGTAAAGTTGACCGTGAAACAGGTGTTGTTACGAACGAAATCGTTTGGTTGACAGCCGATGAAGAAGATGAATTTACTGTAGCACAGGCTAATTCTCGTCTGAATGAAGATGGAACATTTGCTGAGAAAGTTGTCATGGGTCGTCACCAAGGGGTCAACCAAGAGTATCCAGCTAATGTTGTTGA…	TTCTCTGGATGAGTTGCGAACGGGTGAGTAACGCGTAGGTAACCTGCCTGGTAGCGGGGGATAACTATTGGAAACGATAGCTAATACCGCATAAGAGCAGATGTTGCATGACAATTGTTTGAAAGGTGCAATTGCATCACTACCAGATGGACCTGCGTTGTATTAGCTAGTTGGTGGGGTAACGGCTCACCAAGGCGACGATACATAGCCGACCTGAGAGGGTGATCGGCCACACTGGGACTGAGACACGGCCCAGACTCCTACGGGAGGCAGCAGTAGGGAATCTTCGGCAATGGACGGAAGTCTGACCGAGCAACGCCGCGTGAGTGAAGAAGGTTTTCGGATCGTAAAGCTCTGTTGTAAGAGAAGAACGAGTGTGAGAGTGGAAAGTTCACACTG…	Streptococcus mitis 2,23/ S.oralis 2,18 B
S94	aspiration from cyst	23.937	Streptococcus mutans 100%	Streptococcus gordonii 92,5%	species	30.782	Streptococcus mutans 100%	Streptococcus mutans NCTC 10449 99,2%	Streptococcus gordonii 82,5%	species	ACTGTCTGAATTGTCTCATAAACGCCGTTTGTCTGCTTTAGGTCCTGGTGGTTTAACACGCGACCGTGCTGGTTATGAAGTCCGTGATGTGCACTATACGCATTATGGTCGTATGTGTCCAATTGAAACGCCTGAGGGACCAAATATTGGATTGATTAATAACTTGTCTTCCTATGGTCATCTTAATAAATATGGATTTATCCAAACACCATACCGTAAAGTTGACCGTGAGACAGGTAAAGTAACCAATGAAATTGAATGGCTTACTGCTGATGAAGAAGATGAATTCACTGTAGCTCAGGCTAACTCAAAACTTAATGAAGATGGAAGCTTTGCTGAAGAAATCGTCATGGGACGTCATCAAGGGAATAACCAAGAGTTTCCAGCAAGTTCTGTTGA…	GGCGGCGTGCCTAATACATGCAAGTGGGACGCAAGGGAACACACTGTGCTTGCACACCGTGTTTTCTTGAGTCGCGAACGGGTGAGTAACGCGTAGGTAACCTGCCTATTAGCGGGGGATAACTATTGGAAACGATAGCTAATACCGCATAATATTAATTATTGCATGATAATTGATTGAAAGATGCAAGCGCATCACTAGTAGATGGACCTGCGTTGTATTAGCTAGTTGGTAAGGTAAGAGCTTACCAAGGCGACGATACATAGCCGACCTGAGAGGGTGATCGGCCACACTGGGACTGAGACACGGCCCAGACTCCTACGGGAGGCAGCAGTAGGGAATCTTCGGCAATGGACGAAAGTCTGACCGAGCAACGCCGCGTGAGTGAAGAAGGTTTTC…	Streptococcus mutans 2,33 A
S95	blood	11.495	Streptococcus oralis subsp. tigurinus 100% (99,6% type AZ_3a); subsp. Dentisani HP01: 99,8% / subsp. Oralis (SK313; SK1074) 100% (NCTC 11427/ATCC35037 94,9%)	Streptococcus mitis 97,5% / pneumoniae 96,8% / pseudopneumoniae 96,8%	species	17.259	Streptococcus oralis str. S07-2 (dentisani) 97,7% / subsp. Dentisani BCA2 96,5% / subsp. Oralis 96,7% / subsp. Tigurinus 96,3% wgs	Streptococcus oralis ATCC 35037 95,9% / Streptococcus mitis NCTC 12261 95%	Streptococcus mitis 96,9%/ pneumoniae 96,3 / pseudopneumoniae 95% / oralis 97,7%	species	ACTTTCTGAGTTGTCTCACAAACGCCGTTTGTCAGCCTTAGGGCCTGGTGGTTTGACTCGTGACCGTGCTGGATATGAAGTCCGTGACGTGCACTACACTCACTATGGTCGTATGTGTCCAATTGAGACACCTGAAGGACCTAACATCGGTTTGATCAATAACTTGTCATCTTACGGACACTTGAATAAGTATGGATTTGTTCAAACTCCATACCGTAAGGTTGACCGTGAAACAGGTGTTGTGACCAACGAAATCGTTTGGTTGACAGCCGATGAAGAAGATGAATATACTGTAGCGCAGGCTAACTCTCGTCTTAACGAGGATGGCACTTTTGCTGAGAAAGTTGTCATGGGACGTCACCAAGGGGTCAACCAAGAGTATCCAGCAGAAGTGGTTGA…	GGCGGCGTGCCTAATACATGCAAGTAGAACGCTGAAGAGAGGAGCTTGCTCTTCTTGGATGAGTTGCGAACGGGTGAGTAACGCGTAGGTAACCTGCCTGGTAGCGGGGGATAACTATTGGAAACGATAGCTAATACCGCATAAAATGGATTATCGCATGATAATTCATTGAAAGGTGCAAATGCATCACTACCAGATGGACCTGCGTTGTATTAGCTAGTTGGTGGGGTAACGGCTCACCAAGGCGACGATACATAGCCGACCTGAGAGGGTGATCGGCCACACTGGGACTGAGACACGGCCCAGACTCCTACGGGAGGCAGCAGTAGGGAATCTTCGGCAATGGACGGAAGTCTGACCGAGCAACGCCGCGTGAGTGAAGAAGGTTTTCGGATCGTA…	Streptococcus mitis 2,27 B/oralis 2,25
S96	blood	10.025	Streptococcus oralis subsp. Oralis 99,6% (ATCC 35037) / subsp. Dentisani (ATCC 10557) 100% / sp. Oral taxon 071 (subsp. Tigurinus) 95,2% /	Streptococcus pneumoniae 97,9% / pseudopneumoniae 97,5% / mitis 97,9%	species	15.928	Streptococcus oralis (subsp.dentisani) S56 97,3% / str. S07-2 (dentisani): 96,9% / subsp. Oralis 96,1% (ATCC10557 - 95,3%)	Streptococcus oralis ATCC 35037 96,1% / Streptococcus mitis NCTC 12261 95,3%	Streptococcus mitis 95% / Streptococcus pneuminiae 95% / pseudopneumoniae 94,7% / oralis subsp. Oralis 97,1%	species	ACTTTCTGAGTTGTCTCACAAACGCCGTTTGTCAGCCTTAGGGCCTGGTGGTTTGACTCGTGACCGTGCTGGATATGAAGTCCGTGACGTGCACTACACTCACTATGGTCGTATGTGTCCAATCGAGACACCTGAAGGACCTAACATCGGTTTGATCAATAACTTGTCATCTTACGGACACTTGAACAAGTATGGATTTGTTCAAACACCATACCGTAAGGTTGACCGTGAAACGGGTGTTGTGACCAACGAAATCGTTTGGTTGACAGCCGATGAAGAAGATGAATTTACTGTAGCCCAGGCTAACTCTCGCCTCAATGAAGACGGTACTTTTGCTGAGAAAGTTGTCATGGGACGTCACCAAGGGGTCAACCAGGAGTATCCAGCAGAAGTGGTTGA…	GCGGCGTGCCTAATACATGCAAGTAGAACGCTGAAGCTTGGTGCTTGCACCGAGCGGATGAGTTGCGAACGGGTGAGTAACGCGTAGGTAACCTGCCTGGTAGCGGGGGATAACTATTGGAAACGATAGCTAATACCGCATAAGAGTAGATGTTGCATGACATTTGCTTAAAAGGTGCAATTGCATCACTACCAGATGGACCTGCGTTGTATTAGCTAGTTGGTGAGGTAACGGCTCACCAAGGCGACGATACATAGCCGACCTGAGAGGGTGATCGGCCACACTGGGACTGAGACACGGCCCAGACTCCTACGGGAGGCAGCAGTAGGGAATCTTCGGCAATGGACGGAAGTCTGACCGAGCAACGCCGCGTGAGTGAAGAAGGTTTTCGGATCGTAA…	Streptococcus oralis 2,32A/mitis 2,27
S97	blood	10.51	Streptotoccus oralis 100% (CCUG 13229 type strain 99,8%) /oral taxon 064 100%	Streptococcus mitis 98,7%/ pneumoniae 98,7% / pseudopneumoniae 99%	species	14.931	Streptococcus oralis 99,38% nd / S. oralis subsp. Dentisani 100-96% wgs / S.oralis subsp. Oralis 99,18-96% wgs/oral taxon 064 99,18% / tigurinus 98,4	Streptococcus oralis subsp. Oralis ATCC 35037 97,5%	Streptococcus pneumoniae 97,5% / mitis 94,6% / pseudopneumoniae 96,3%	species	GCTTTCTGAGTTGTCTCACAAACGTCGTTTGTCAGCCTTAGGACCTGGTGGTTTGACACGTGACCGTGCAGGATATGAAGTACGTGACGTGCACTATACTCACTATGGTCGTATGTGTCCAATCGAGACACCTGAAGGACCTAACATCGGTTTGATCAATAACTTGTCATCTTACGGACACTTGAATAAGTATGGATTTGTTCAAACACCATACCGTAAGGTTGACCGTGAAACAGGTGTAGTCACAAACGAAATCGTTTGGTTGACAGCCGATGAAGAAGATGAATTTACTGTAGCGCAGGCCAACTCTCGCCTCAACGAAGACGGTACTTTTGCTGAGAAAGTTGTCATGGGACGTCACCAAGGGGTCAACCAAGAGTATCCAGCAGAAGTGGTTGA…	CGTMCAGTGTGAACTTTCMCTCTCACACTCGTTCTTCTCTTACAACAGAGCTTTACGATCCGAAAACCTTCTTCACTCACGCGGCGTTGCTCGGTCAGACTTCCGTCCATTGCCGAAGATTCCCTACTGCTGCCTCCCGTAGGAGTCTGGGCCGTGTCTCAGTCCCAGTGTGGCCGATCACCCTCTCAGGTCGGCTATGTATCGTYGCCTTGGTGAGCCGTTACCTCACCAACTAGCTAATACAACGCAGGTCCATCTGGTAGTGATGCAATTGCACCTTTTAAGCAAATGTCATGCAACATCTACTMTTATGCGGTATTAGCTATCGTTTCCAATAGTTATCCCCCGCTACCAGGCAGGTTACCTACGCGTTACTCACCCGTTCGCAACTCATCCRCA…	Streptococcus oralis 2,35/mitis 2,33 B	S. oralis atcc 10557 vs oral taxon 64: 94,8%
S98	blood	11.283	Streptococcus oralis 100%/ mitis 99,6% / pneumoniae 99,6%/ oralis 99,6% / pseudopneumoniae 99,6%		Genus	16.69	Streptococcus oralis subsp. tigurinus 99,4% (89a)	Streptococcus oralis subsp. Oralis ATCC 35037 95% / Streptococcus tigurinus subsp. Tigurinus AZ_3a 94,9%	Streptococus oralis subsp. Oralis 97,53% / oralis subsp. Dentisani 98,2%/ pneumoniae 95% / mitis 95,7% / pseudopneumoniae 94,4%	species	ACTTTCTGAGTTGTCTCACAAACGTCGTTTGTCAGCCTTAGGGCCTGGTGGTTTGACTCGTGACCGTGCTGGATATGAAGTACGTGACGTGCACTACACTCACTATGGTCGTATGTGTCCAATTGAAACACCTGAAGGACCTAACATCGGTTTGATCAATAACTTGTCATCATACGGTCACTTGAACAAGTATGGATTTGTTCAAACACCATATCGTAAGGTTGACCGTGAAACTGGTGTAGTCACAAACGAAATCGTTTGGTTGACAGCCGATGAAGAAGATGAATTTACTGTAGCACAGGCTAATTCAAAATTGAACGAAGATGGTACTTTTGCTGAGAAAGTTGTCATGGGACGTCACCAAGGGGTCAACCAAGAGTATCCAGCAGAAGTGGTTGA…	GGCGGCGTGCCTAATACATGCAAGTAGAACGCTGAAGGAGGAGCTTGCTTCTCTGGATGAGTTGCGAACGGGTGAGTAACGCGTAGGTAACCTGCCTGGTAGCGGGGGATAACTATTGGAAACGATAGCTAATACCGCATAAGAGTAGATGTTGCATGACATTTGCTTAAAAGGTGCAATTGCATCACTACCAGATGGACCTGCGTTGTATTAGCTAGTTGGTGAGGTAACGGCTCACCAAGGCGACGATACATAGCCGACCTGAGAGGGTGATCGGCCACACTGGGACTGAGACACGGCCCAGACTCCTACGGGAGGCAGCAGTAGGGAATCTTCGGCAATGGACGGAAGTCTGACCGAGCAACGCCGCGTGAGTGAAGAAGGTTTTCGGATCGTAAA…	Streptococcus oralis 2,33A/mitis 2,23
S99	blood	21.206	Streptococcus oralis subsp. Tigurinus 100%	Streptotoccus mitis 97,6% / pneumoniae 96,8% / pseudopneumoniae 96,8% / oralis subsp. Oralis 97,2% / oralis subsp. Dentisani 97%	species	27.176	Streptococcus oralis subsp. tigurinus 99,4% (89a)	Streptococcus oralis subsp. Oralis ATCC 35037 94,9% / Streptococcus tigurinus subsp. Tigurinus AZ_3a 94,9%	Streptococcus oralis subsp. Oralis 95,3% / subsp. Dentisani 95,5% / pneumoniae 94,9% / mitis 96% / pseudopneumoniae 92,8%	species	ACTTTCTGAGTTGTCTCACAAACGTCGTTTGTCAGCCTTAGGGCCTGGTGGTTTGACTCGTGACCGTGCTGGATATGAAGTACGTGACGTGCACTACACTCACTACGGTCGTATGTGTCCAATTGAAACACCTGAAGGACCTAACATCGGTTTGATCAATAACTTGTCATCATACGGACACTTGAACAAGTATGGATTTGTTCAAACACCATATCGTAAGGTTGACCGTGAAACTGGTGTAGTCACAAACGAAATCGTTTGGTTGACAGCCGATGAAGAAGATGAATTTACTGTAGCACAGGCTAATTCAAAATTGAACGAAGATGGTACTTTTGCTGAGAAAGTTGTCATGGGACGTCACCAAGGGGTCAACCAAGAGTATCCAGCAGAAGTGGTTGA…	GGCGGCGTGCCTAATACATGCAAGTAGAACGCTGAAGAGAGGAGCTTGCTCTTCTTGGATGAGTTGCGAACGGGTGAGTAACGCGTAGGTAACCTGCCTGGTAGCGGGGGATAACTATTGGAAACGATAGCTAATACCGCATAAAATGGATTATCGCATGATAATTCATTGAAAGGTGCAAATGCATCACTACCAGATGGACCTGCGTTGTATTAGCTAGTTGGTGGGGTAACGGCTCACCAAGGCGACGATACATAGCCGACCTGAGAGGGTGATCGGCCACACTGGGACTGAGACACGGCCCAGACTCCTACGGGAGGCAGCAGTAGGGAATCTTCGGCAATGGACGGAAGTCTGACCGAGCAACGCCGCGTGAGTGAAGAAGGTTTTCGGATCGTA…	Streptococcus mitis 2,24 / S.oralis 2,22 B
S100	blood	11.338	Streptococcus oralis subsp. Tigurinus 100% (ARUP UnID 619 og sp. Oral taxon 070= S.o.s.tigurinus => homd.org)	Streptococcus mitis 97,9%/ oralis subsp. Oralis 97 % / oralis subsp. Dentisani 96% / pneumoniae 95,3% / pseudopneumoniae 95,3%	species	16.484	Streptococcus oralis subsp. tigurinus 100% (89a)	Streptococcus oralis subsp. Oralis ATCC 35037 95,5% / Streptococcus tigurinus subsp. Tigurinus AZ_3a 94,7%	Streptococcus oralis subsp. Oralis 95,5% / oralis subsp. Dentisani 95,9% / pneumoniae 95,5% / mitis 97,5% / pseudopneumoniae 94,7%	species	ACTTTCTGAGTTGTCTCACAAACGTCGTTTGTCAGCCTTAGGGCCTGGTGGTTTGACTCGTGACCGTGCTGGATATGAAGTACGTGACGTGCACTACACTCACTATGGTCGTATGTGTCCAATTGAAACACCTGAAGGACCTAACATCGGTTTGATCAATAACTTGTCATCATACGGACACTTGAACAAGTATGGATTTGTTCAAACACCATACCGTAAGGTTGACCGTGAAACTGGTGTAGTCACAAACGAAATCGTTTGGTTGACAGCCGATGAAGAAGATGAATTTACTGTAGCACAGGCTAATTCAAAATTGAACGAAGATGGTACTTTTGCTGAGAAAGTTGTCATGGGACGTCACCAAGGGGTCAACCAAGAGTATCCAGCAGAAGTGGTTGA…	GGCGGCGTGCCTAATACATGCAAGTAGAACGCTGAAGCTTGGTGCTTGCACCGAGCGGATGAGTTGCGAACGGGTGAGTAACGCGTAGGTAACCTGCCTGGTAGCGGGGGATAACTATTGGAAACGATAGCTAATACCGCATAAAATGGATTATCGCATGATAATCCATTGAAAGGTGCAAATGCATCACTACCAGATGGACCTGCGTTGTATTAGCTAGTTGGTGGGGTAACGGCTCACCAAGGCGACGATACATAGCCGACCTGAGAGGGTGATCGGCCACACTGGGACTGAGACACGGCCCAGACTCCTACGGGAGGCAGCAGTAGGGAATCTTCGGCAATGGACGGAAGTCTGACCGAGCAACGCCGCGTGAGTGAAGAAGGTTTTCGGATCGTA…	Streptococcus oralis 2,23A/mitis 2,12
S101	sputum	19.943	Streptococcus pneumoniae 100% /Streptococcus mitis 99,8% / pseudopneumoniae 99,6%		Genus	22.931	Streptococcus pneumoniae 100% (99.6% Streptococcus pseudopneumoniae 5247)	Streptococcus pneumoniae NCTC 7465 99,8%	Streptococcus mitis 97,1% / pseudopneumoniae 96,9%	species	GCTTTCTGAGTTGTCTCACAAACGCCGTTTGTCAGCCTTAGGACCTGGTGGTTTGACTCGTGACCGTGCTGGATATGAAGTACGTGACGTGCACTACACTCACTATGGTCGTATGTGTCCAATCGAGACACCTGAAGGACCTAACATCGGTTTGATCAATAACTTGTCATCTTACGGACACTTGAACAAATATGGTTTTGTTCAAACACCATACCGTAAGGTTGACCGTGAAACAGGTGTTGTCACGAACGAAATTGTTTGGTTGACAGCTGATGAAGAAGATGAATATACTGTAGCTCAGGCTAACTCTCGTCTGAATGAAGATGGAACCTTTGCTGAGAAGATTGTCATGGGACGTCACCAAGGGGTCAACCAAGAGTATCCAGCTAATATTGTTGA…	GGCGGCGTGCCTAATACATGCAAGTAGAACGCTGAAGGAGGAGCTTGCTTCTCTGGATGAGTTGCGAACGGGTGAGTAACGCGTAGGTAACCTGCCTGGTAGCGGGGGATAACTATTGGAAACGATAGCTAATACCGCATAAGAGTAGATGTTGCATGACATTTGCTTAAAAGGTGCACTTGCATCACTACCAGATGGACCTGCGTTGTATTAGCTAGTTGGTGGGGTAACGGCTCACCAAGGCGACGATACATAGCCGACCTGAGAGGGTGATCGGCCACACTGGGACTGAGACACGGCCCAGACTCCTACGGGAGGCAGCAGTAGGGAATCTTCGGCAATGGACGGAAGTCTGACCGAGCAACGCCGCGTGAGTGAAGAAGGTTTTCGGATCGTAAA…	Streptococcus pneumoniae 2,49 A
S102	secretion from wound, mounth	21.79	Streptococcus pyogenes 100%	Streptococcus dysgalactiae 95,7%	species	17.774	Streptococcus pyogenes 100% / Steptococcus dysgalactiae subsp. equisimilis NCTC9413 99,6%	Streptococcus pyogenes NCTC 8198 99,6%	Steptococcus dysgalactiae subsp. equisimilis 98,6 % / 98,1%	species	ATTGTCAGAGTTGTCTCACAAACGTCGTTTATCTGCCTTAGGACCTGGTGGTTTGACACGTGACCGTGCTGGTTATGAGGTTCGTGACGTGCATTACACGCACTATGGCCGTATGTGTCCGATTGAAACACCTGAAGGACCAAACATTGGTTTGATTAACAACTTGTCTTCATTTGGACATCTTAATAAATATGGTTTCATCCAAACACCTTACCGTAAGGTTGACCGTGCGACTGGTAGGGTAACTAACGAGATTGTTTGGTTGACTGCCGACGAAGAAGACGAATACACAGTTGCACAGGCCAATTCGAAACTAAACGAAGATGGCACTTTTGCTGAAGAAATCGTTATGGGTCGTCACCAAGGTAATAACCAAGAATTTTCTGCAAGTGTTGTTGA…	GGCGGCGTGCCTAATACATGCAAGTAGAACGCTGAGAACTGGTGCTTGCACCGGTTCAAGGAGTTGCGAACGGGTGAGTAACGCGTAGGTAACCTACCTCATAGCGGGGGATAACTATTGGAAACGATAGCTAATACCGCATAAGAGAGACTAACGCATGTTAGTAATTTAAAAGGGGCAATTGCTCCACTATGAGATGGACCTGCGTTGTATTAGCTAGTTGGTGAGGTAAAGGCTCACCAAGGCGACGATACATAGCCGACCTGAGAGGGTGATCGGCCACACTGGGACTGAGACACGGCCCAGACTCCTACGGGAGGCAGCAGTAGGGAATCTTCGGCAATGGGGGCAACCCTGACCGAGCAACGCCGCGTGAGTGAAGAAGGTTTTCGGATCGTA…	Streptococcus pyogenes 2,48 A	ANI NCTC 9413 vs S.pyogenes 87,2%; Horizontal recombination between S. Pyogenes and S. Dyslagalcticae subsp. Equsimilis
S103	bronchial brushing	12.978	Streptococcus salivarius 100% / thermophilus 99,6% /vestibularis 99,6%		Genus	17.9	Streptococcus salivarius 100%	Streptococcus salivarius NCTC 8618 99,2%	Streptococcus vestibularis 96,9%/thermophilus 96,7%	species	ATTGTCAGAGTTGTCACACAAACGTCGTTTGTCAGCCTTGGGACCTGGTGGTTTGACACGTGACCGTGCCGGATATGAAGTTCGTGACGTGCACTACACGCATTACGGTCGTATGTGTCCAATTGAAACACCTGAAGGACCTAACATCGGTTTGATCAATAACTTGTCTTCATACGGACACCTTAACAAGTATGGTTTCATTCAAACACCATATCGTAAGGTTGACCGTGCAACTGGTAAAGTAACCAACGAAGTAGTTTGGTTGACTGCCGATGAAGAAGATGAGTACACAGTTGCTCAGGCTAACTCTAAATTGAACGAAGATGGCACATTTGCAGAAGAAATCGTTATGGGTCGTCATCAAGGTAATAACCAAGAGTACCCATCACACCTTGTAGA…	GGCGGCGTGCCTAATACATGCAAGTAGAACGCTGAAGAGAGGAGCTTGCTCTTCTTGGATGAGTTGCGAACGGGTGAGTAACGCGTAGGTAACCTGCCTTGTAGCGGGGGATAACTATTGGAAACGATAGCTAATACCGCATAACAATGGATGACACATGTCATTTATTTGAAAGGGGCAATTGCTCCACTACAAGATGGACCTGCGTTGTATTAGCTAGTAGGTGAGGTAACGGCTCACCTAGGCGACGATACATAGCCGACCTGAGAGGGTGATCGGCCACACTGGGACTGAGACACGGCCCAGACTCCTACGGGAGGCAGCAGTAGGGAATCTTCGGCAATGGGGGCAACCCTGACCGAGCAACGCCGCGTGAGTGAAGAAGGTTTTCGGATCGTA…	Streptococcus salivarius/vestibularis 2,29 B
S104	secrection from lung	13.479	Streptococcus salivarius 99,8% / thermophilus 99,4% / vestibularis 99,6%		Genus	19.648	Streptococcus salivarius 100%	Streptococcus salivarius NCTC 8618 98,6%	Streptococcus vestibularis 98%, Streptococcus thermophulis 96%	species	ATTGTCAGAGTTGTCACACAAACGTCGTTTGTCAGCCTTGGGACCTGGTGGTTTGACACGTGACCGTGCCGGATATGAAGTTCGTGACGTGCACTACACGCACTACGGTCGTATGTGTCCAATTGAAACACCTGAAGGACCTAACATCGGTTTGATCAATAACTTGTCTTCATATGGACACCTTAACAAGTACGGTTTCATTCAAACACCATATCGTAAGGTTGACCGTGCAACTGGTAAAGTAACCAACGAAGTGGTTTGGTTGACTGCTGATGAAGAAGATGAGTACACAGTTGCTCAGGCTAACTCTAAATTGAACGAAGATGGCACATTTGCAGAAGAAATCGTTATGGGTCGTCATCAAGGTAATAACCAAGAGTACCCATCACACCTTGTAGA…	GGCGGCGTGCCTAATACATGCAAGTAGAACGCTGAAGAGAGGAGCTTGCTCTTCTTGGATGAGTTGCGAACGGGTGAGTAACGCGTAGGTAACCTGCCTTGTAGCGGGGGATAACTATTGGAAACGATAGCTAATACCGCATAACAATGAATGACACATGTCATTTATTTGAAAGGGGCAATTGCTCCACTACAAGATGGACCTGCGTTGTATTAGCTAGTAGGTGAGGTAACGGCTCACCTAGGCGACGATACATAGCCGACCTGAGAGGGTGATCGGCCACACTGGGACTGAGACACGGCCCAGACTCCTACGGGAGGCAGCAGTAGGGAATCTTCGGCAATGGGGGCAACCCTGACCGAGCAACGCCGCGTGAGTGAAGAAGGTTTTCGGATCGTA…	Streptococcus vestibularis 2,43 A
S106	pharyngeal swab	11.73	Streptococcus infantis 100%	Streptococcus mitis 98,2% / peroris 96,5% / oralis 98,4% / pseudopneumoniae 98,2%	species	15.554	Streptococcus infantis (oral taxon 431) 99%; /Streptococcus infantis 98,8%	Streptococcus infantis ATCC 700779 98%	Streptococcus mitis 95% /peroris 94,3% / oralis 91,2/ pseudopneumoniae 90%	species	ACTTTCTGAGTTGTCTCACAAACGTCGTTTGTCTGCCTTAGGGCCTGGTGGTTTGACACGTGACCGCGCTGGATATGAAGTGCGTGACGTGCACTACACTCACTATGGTCGTATGTGTCCAATCGAAACACCTGAAGGACCAAACATCGGTTTGATCAACAACTTGTCTTCTTACGGACACCTCAACAAGTATGGTTTCATTCAAACACCATACCGTAAAGTTGACCGTGCAACTGGTAAAGTTACCAACGAAATTATTTGGTTGACTGCCGATGAAGAAGATGAATACACAGTAGCTCAGGCTAACTCTAAATTGAACGCAGATGGAACTTTTGCAGAAAAAGTTGTTATGGGACGTCACCAAGGGGTTAACCAAGAATATCCAGCATCAAGCGTTGA…	GGCGGCGTGCCTAATACATGCAAGTAGAACGCTGAAGGAGGAGCTTGCTCTTCTGGATGAGTTGCGAACG GGTGAGTAACGCGTAGGTAACCTGCCTGGTAGCGGGGGATAACTATTGGAAACGATAGCTAATACCGCAT AACAGTAGATATCGCATGATAGCTGCTTGAAAGGTGCAATTGCACCACTACCAGATGGACCTGCGTTGTA TTAGCTAGTTGGTGAGGTAACGGCTCACCAAGGCAACGATACATAGCCGACCTGAGAGGGTGATCGGCCA CACTGGGACTGAGACACGGCCCAGACTCCTACGGGAGGCAGCAGTAGGGAATCTTCGGCAATGGACGGAA GTCTGACCGAGCAACGCCGCGTGAGTGAAGAAGGTTTTCGGATC…	Streptococcus mitis 1,87 B/Streptococcus pneuomoniae1,82 B	Streptococcus sp. CF9-1/CF9-3 98.77%; CF4-2/CF4-3 98,36%)
S107	bronchial washing	11.248	Streptococcus infantis 99,8%	Streptococcus mitis 97,9% / peroris 96% / oralis 97,7% / pseudopneumoniae 97,9%	species	16.772	Streptococcus infantis 99,4% (oral taxon 431 99,2% )	Streptococcus infantis ATCC 700779 99%	Streptococcus mitis 95,3% wgs / peroris 94,9% / oralis 91,6% / pseudopneuminiae 91%	species	GCTTTCTGAGTTGTCTCACAAACGTCGTTTGTCTGCCTTAGGGCCTGGTGGTTTGACACGTGACCGCGCTGGATATGAAGTGCGTGACGTGCACTACACTCACTATGGTCGTATGTGTCCAATCGAAACACCTGAAGGACCAAACATCGGTTTGATCAACAACTTGTCTTCATACGGGCACCTCAACAAGTATGGTTTCATTCAAACACCATACCGTAAAGTTGACCGTGCAACTGGTAAAGTTACCAACGAAATTGTTTGGTTGACTGCCGATGAAGAAGATGAATACACAGTAGCGCAGGCTAACTCTAAATTGAATGCAGATGGAACTTTTGCTGAAAAAGTTGTCATGGGACGTCACCAAGGGGTTAACCAAGAATATCCAGCATCAAGCGTTGA…	GGCGGCGTGCCTAATACATGCAAGTAGAACGCTGAAGGAAGGAGCTTGCTCTTTCCGGATGAGTTGCGAACGGGTGAGTAACGCGTAGGTAACCTGCCTGGTAGCGGGGGATAACTATTGGAAACGATAGCTAATACCGCATAACAGTAGATATCGCATGATAGCTGCTTRAAAGGTGCAATTGCACCACTACCAGATGGACCTGCGTTGTATTAGCTAGTTGGTGAGGTAACGGCTCACCAAGGCAACGATACATAGCCGACCTGAGAGGGTGATCGGCCACACTGGGACTGAGACACGGCCCAGACTCCTACGGGAGGCAGCAGTAGGGAATCTTCGGCAATGGACGGAAGTCTGACCGAGCAACGCCGCGTGAGTGAAGAAGGTTTTCGGATCGTA…	Streptococcus oralis 2 A/Streptococcus mitis 1,93	Oral taxon 431 is the same as S.infantis /CF9-1 CF9-3 99,38%
S108	blood	9.227	Stutzerimonas stutzeri 100% (Pseudomonas stutzeri 100%) / Stutzerimonas frequens 99,6% / Pseudmonas phenolilytica 99,4% / Stutzerimonas degradans 99,4%	Pseudomonas otitidis 98,9%	Genus	16.729	Stutzerimonas stutzeri (Pseudomonas stutzeri) 100%	Stutzerimonas stutzeri FDAARGOS 875 99,6%	Stutzerimonas frequens 96,44% / degradans 92,6% / Pseudomonas phenolilytica 92,6% / otitidis 87%	species	GCTTTCGGAGATCACCCACAAGCGCCGCGTCTCCGCACTCGGCCCGGGCGGTCTGACCCGTGAGCGTGCCGGCTTCGAGGTGCGTGACGTGCACCCGACTCACTACGGCCGCGTCTGCCCGATCGAAACTCCGGAAGGTCCGAACATCGGTCTGATCAACTCGCTGGCCGCCTACGCTCGCACCAACCAGTATGGCTTCCTGGAAAGTCCGTACCGCGTGGTCAAGGATGGCGAAGTCACCGACGAGATCGTATTCCTCTCGGCAATCGAAGAAGCCGACCACGTCATCGCTCAGGCCAGCGCCAAGCTGGACGGTCGCAAGCTGGTCGACGAGCTGGTGGCTGTGCGTCATCTGAACGAATTCACCGTCAAGGCGCCGGAAGACGTGACCCTGATGGA…	GGCGGCAGGCCTAACACATGCAAGTCGAGCGGATGAGTGGAGCTTGCTYCATGATTCAGCGGCGGACGGGTGAGTAATGCCTAGGAATCTGCCTGGTAGTGGGGGACAACGTTTCGAAAGGAACGCTAATACCGCATACGTCCTACGGGAGAAAGTGGGGGATCTTCGGACCTCACGCTATCAGATGAGCCTAGGTCGGATTAGCTAGTTGGTGAGGTAAAGGCTCACCAAGGCGACGATCCGTAACTGGTCTGAGAGGATGATCAGTCACACTGGAACTGAGACACGGTCCAGACTCCTACGGGAGGCAGCAGTGGGGAATATTGGACAATGGGCGAAAGCCTGATCCAGCCATGCCGCGTGTGTGAAGAAGGTCTTCGGATTGTAAAGCACTTTAAG…	Pseudomonas stutzeri gruppen 1,88 B
S109	sputum	12.13	Tsukamurella tyrosinosolvens 100% / sputi 99,8% / hominis 99,5% / inchonensis 99,5% / ocularis 99,5% / strandjordii 99,5% / paurometabola 99,3% / pulmonis 99,3%		Genus	23.446	Tsukamurella tyrosinosolvens 100%	Tsukamurella tyrosinosolvens NCTC 13231 98,5%	Tsukamurella paurometabola 95% / pulmonis 94% / sputi 95% / ocularis 95% / hominis - ingen sekvens / inchonensis - ingen sekvens / strandjordii - ingen sekvens	species	GCTCTCGGGCCTGACCCACAAGCGCCGCCTGTCGGCGCTCGGCCCCGGTGGTCTGTCGCGTGAGCGCGCCGGCCTCGAGGTCCGCGACGTCCACCCGTCGCACTACGGCCGCATGTGCCCGATCGAGACCCCTGAGGGCCCGAACATCGGCCTGATCGGCTCGCTCTCGGTGTACGCGCGGGTCAACCCGTTCGGCTTCATCGAGACCCCGTACCGCAAGGTCACGGACGGCAAGACCACCGACGAGGTCGTCTACATGACGGCCGACGAGGAGGACCGCTACTACATCGCGCAGGCCAACGCGGCCACCGATGCGAACGGTCGCCTCACCGACGAGAAGGTGCTCGTGCGTAAGCGCGGCTCCGAGGTCGAGTTCGTCCCGGTCTCCGCCGTGGAGTA…	GGCGGCGTGCTTAACACATGCAAGTCGAACGGTAAGGCCCTTTCGGGGGTACACGAGTGGCGAACGGGTGAGTAACACGTGGGTGACCTGCCCTGTACTTCGGGATAAGCCTGGGAAACTGGGTCTAATACCGGATATGACCTTCTCCTGCATGGGGGTTGGTGGAAAGTTTTTGCGGTACAGGATGGGCCCGCGGCCTATCAGCTTGTTGGTGGGGTAATGGCCTACCAAGGCGACGACGGGTAGCCGGCCTGAGAGGGCGACCGGCCACACTGGGACTGAGACACGGCCCAGACTCCTACGGGAGGCAGCAGTGGGGAATATTGCACAATGGGCGAAAGCCTGATGCAGCGACGCCGCGTGAGGGATGACGGCCTTCGGGTTGTAAACCTCTTTCAG…	not available
S110	blood	16.138	Veillonella atypica 100%	Veillonella dispar 97,6% / nakazawae 97,6%	species	17.967	Veillonella atypica 100%	Veillonella atypica ATCC 17744 100%	Veillonella dispar 89,62% / nakazawae 88%	species	ATTAGCAGAATTGACACATAAACGTCGTCTATCTGCCCTTGGACCTGGCGGTTTATCTCGTGAACGTGCAGGTTTCGAAGTTCGTGACGTGCATCACTCTCACTATGGCCGTATGTGTCCTATTGAAACACCAGAAGGTCCTAACATCGGTTTGATTAACTCCTTATCTAACTATGCGAAGGTTAATGAATTCGGTTTCATCGAGGCTCCATACCGTAAGGTTGAAAAAATTTACGGCGAAGGTGCTGACGCGGATAAGGTTGTAAAAGTACGCGTATCTGAAAGCGTTGCTTATATGACTGCCGATGAAGAAGAAGGCATGACAATTGCCCAAGCGAACTCCCCTCTTGATGCAGACGGTTGTTTTGCTAATGACCATGTAGCATGTCGTCGTGGTCA…	GGCGGCGTGCTTAACACATGCAAGTCGAACGAAGAGCGATGGAAGCTTGCTTCTATCAATCTTAGTGGCGAACGGGTGAGTAACGCGTAATCAACCTGCCCTTCAGAGGGGGACAACAGTTGGAAACGACTGCTAATACCGCATACGATCCAATCTCGGCATCGAGACTGGATGAAAGGTGGCCTCTATTTATAAGCTATCACTGAAGGAGGGGATTGCGTCTGATTAGCTAGTTGGAGGGGTAACGGCCCACCAAGGCGATGATCAGTAGCCGGTCTGAGAGGATGAACGGCCACATTGGGACTGAGACACGGCCCAGACTCCTACGGGAGGCAGCAGTGGGGAATCTTCCGCAATGGACGAAAGTCTGACGGAGCAACGCCGCGTGAGTGATGACGG…	Veillonella atypica 2,3 A
S111	abscess, lower jaw	27.093	Veillonella nakazawe 99,8% / dispar 100% / parvula 99,5% / infantium 99,4%	Veillonella atypica 96,5% /tobetsuensis 99% / denticariosi 99%	Genus	15.562	Veillonella dispar 100%	Veillonella dispar NCTC 11831 100%	Veillonella nakazawae 95,5% / denticariosi 85% / parvula 90% / tobetsuensis 89% / infantium 95% / atypica 89,6%	species	ATTAGCAGAATTGACTCATAAACGTCGTCTATCTGCCCTTGGCCCTGGCGGTTTATCTCGTGAGCGTGCAGGCTTCGAAGTTCGTGACGTGCATCACTCTCACTATGGCCGCATGTGTCCAATTGAAACTCCAGAAGGTCCAAACATCGGTTTGATCAACTCCTTGTCTAACTATGCGAAGGTAAATGAATTCGGTTTCATTGAGGCTCCATACCGTAAAGTAGAAAAAATCTATGGTACAGGCGCTGATGCAGACAAGGTTGTAAAAGTTCGTGTCACTGATTCCGTTGTATATATGACAGCTGATGAAGAAGAAGGCATGACAATTGCCCAAGCGAACTCTCCAATCGATGCGGAAGGTTACTTCACTAATGAACATGTTGCTTGTCGTCGTGGTCA…	GGCGGCGTGCTTAACACATGCAAGTCGAACGAAGAGCGATGGAAGCTTGCTTCTATCNATCTTAGTGGCGAACGGGTGAGTAACGCGTAATCAACCTGCCCTTCAGAGGGGGACAACAGTTGGAAACGACTGCTAATACCGCATACGATCTGACCTCGGCATCGAGGATGGATGAAAGGTGGCCTCTATTTATAAGCTATCACTGAAGGAGGGGATTGCGTCTGATTAGCTAGTTGGAGGGGTAACGGCCCACCAAGGCGATGATCAGTAGCCGGTCTGAGAGGATGAACGGCCACATTGGGACTGAGACACGGCCCAGACTCCTACGGGAGGCAGCAGTGGGGAATCTTCCGCAATGGACGAAAGTCTGACGGAGCAACGCCGCGTGAGTGATGACGG…	Veillonella dispar 2,22 A
S112	blood	13.449	Veillonella montpellierensis 99,8% wgs; 99,4% sp. 2001-112662 /DNF00314 99,8%	Veillonella atypica 93,3% / parvula 92,8% / rogosae 91,6%	species	18.923	Veillonella montpeillierensis 96,5%/ MAG 98,9% (2 references)	Veillonella montpellierensis CIP 107992/DMS 17217/ DNF 00314 96,5%	Veillonella parvula 80% / Veillonella rogosae 80% / atypica 81%	species	ATTAGGCGAATTAACACATAAACGTCGTTTGTCTGCATTGGGACCAGGCGGTTTATCTCGTGAACGCGCAGGCTTTGAAGTTCGTGACGTTCACCATTCGCATTATGGTCGTATGTGTCCGATTGAAACACCAGAAGGTCCAAACATCGGCTTGATTAACTCTTTATCCAACTATGCGAAAGTGAATGAATTTGGCTTTATTGAAGCTCCATATCGTAAAGTTGAAAAAATTTATGGTACAGGTGATGAAGCGGATAAAATTGTTAAAGTTCGTGTTACCGATACAGTAGCATATATGACGGCCGACGAAGAAGAAGGCATGGTTATTGCACAGGCTAACTCTGTATTAGATGAAGAGGGATGCTTTGTCAGCGATCATATTGCTTGCCGTTCTGGCCA…	GGCGGCGTGCTTAACACATGCAAGTCGAACGAAGAGACATGGGAGCTTGCTCCTATGAATCTTAGTGGCGAACGGGTGAGTAACGCGTAATCAACCTGCCCTACAATGGGGGACAACAGTTGGAAACGACTGCTAATACCGCATACGACCTACGGTTGGCATCAATCGTAGGTGAAAGGTGGCCTCTACATGTAAGCTATCGTTGTAGGAGGGGATTGCGTCTGATTAGCTAGTTGGAGGGGTAACGGCCCACCAAGGCGATGATCAGTAGCCGGTCTGAGAGGATGAACGGCCACATTGGGACTGAGACACGGCCCAAACTCCTACGGGAGGCAGCAGTGGGGAATCTTCCGCAATGGACGAAAGTCTGACGGAGCAACGCCGCGTGAGTGATGACGG…	Veillonella montpellierensis 2,32 A
S113	blood	22.731	Veillonella dispar 99,6% / nakazawae 99,8% / parvula 100% / infantium 99,6%	Veillonella denticariosi 98,8%/ rogosae 98,6% / hominis 98,2% /tobetsuensis 98,3%	Genus	16.03	Veillonella parvula 99,6%	Veillonella parvula NCTC 11810 99,6%	Veillonella hominis 97.5% (T)/Veillonella rogosae 92,69% / dispar 90% / nakazawae 90% / denticariosi 86% / infantium 89% / tobetsuensis 89%	species	ATTAGCAGAATTGACTCACAAACGTCGTTTATCTGCCCTTGGACCTGGCGGTTTATCTCGTGAGCGTGCAGGCTTCGAAGTCCGTGACGTGCATCATTCTCATTACGGCCGTATGTGTCCTATTGAAACTCCAGAAGGTCCAAATATCGGTTTGATCAACTCTTTGTCCAACTATGCAAAGGTAAACGAATTTGGTTTCATCGAAGCACCATACCGTAAAGTAGAAAAAGTGTATGGTAAAGGCAAGGATGCTGATAAAGTTGTTAAAGTGCGCGTATCTGACAGCGTAGTATATATGACAGCTGATGAAGAAGAAGGCATGACAATTGCCCAAGCAAACTCTCCGCTTGATGCAGAGGGGTACTTCACAACTGAACACGTAGCTTGTCGTCGTGGTCA…	GGCGGCGTGCTTAACACATGCAAGTCGAACGAAGAGCGATGGAAGCTTGCTTCTATCAATCTTAGTGGCGAACGGGTGAGTAACGCGTAATCAACCTGCCCTTCAGAGGGGGACAACAGTTGGAAACGACTGCTAATACCGCATACGATCTAACCTCGGCATCGAGGATGGATGAAAGGTGGCCTCTATTTATAAGCTATCACTGAAGGAGGGGATTGCGTCTGATTAGCTAGTTGGAGGGGTAACGGCCCACCAAGGCGATGATCAGTAGCCGGTCTGAGAGGATGAACGGCCACATTGGGACTGAGACACGGCCCAGACTCCTACGGGAGGCAGCAGTGGGGAATCTTCCGCAATGGACGAAAGTCTGACGGAGCAACGCCGCGTGAGTGATGACGG…	Veillonella parvula 2,43A
S115	drain fluid from liver	9.278	Streptococcus intermedius 100% (type strain NCTC 11324)	Streptococcus constellatus 98,6% / anginosus 93,2%	species	16.226	Streptococcus intermedius B196 100%	Streptococcus intermedius NCTC11324 / ATCC 27335 99,4%	Streptococcus constellatus 90,1% / anginosus 89,9%	species	GTTGTCTGAGCTTTCTCACAAACGTCGTTTGTCAGCTTTAGGACCTGGTGGTTTAACACGTGACCGTGCTGGTTATGAAGTGCGGGATGTGCACTACACTCACTATGGTCGTATGTGTCCAATTGAAACACCTGAAGGACCAAACATCGGTCTGATTAATAACTTGTCTTCTTATGGGCATCTAAATAAATATGGATTTATCCAAACACCTTACCGTAAGGTAGACCGTAAAGCTGGCATAGTAACCAATGAAATCGTTTGGCTAACAGCGGATGAAGAAGATGAATACATCGTTGCACAAGCAAATTCTAAATTAACAGAAGATGGTCGCTTTGCAGAAGCGATTGTTATGGGACGCCACCAAGGGAATAACCAAGAATTTCCTTCAGATCAAGTAGA…	GGCGGCGTGCCTAATACATGCAAGTAGAACGCACAGGATGCACCGTAGTTTACTACACCGTATTCTGTGAGTTGCGAACGGGTGAGTAACGCGTAGGTAACCTGCCTGGTAGCGGGGGATAACTATTGGAAACGATAGCTAATACCGCATAAGAACATTTACTGCATGGTAGATGTTTAAAAGGTGCAAATGCATCACTACCAGATGGACCTGCGTTGTATTAGCTAGTAGGTGAGGTAACGGCTCACCTAGGCGACGATACATAGCCGACCTGAGAGGGTGATCGGCCACACTGGGACTGAGACACGGCCCAGACTCCTACGGGAGGCAGCAGTAGGGAATCTTCGGCAATGGGGGGAACCCTGACCGAGCAACGCCGCGTGAGTGAAGAAGGTTTTC…	Streptococcus intermedius 2.35 A
S116	pleural fluid	9.028	Streptococcus anginosus 100% (type strain NCTC 10713 99,2%)	Streptococcus intermedius 93,4% / constellatus 91,9%	species	13.789	Streptococcus anginosus subsp. Whileyi 100% (type strain CCUG 39159)	Streptococcus anginosus NCTC10713(ATCC 33397) 98,2%	Streptococcus constellatus 92%/intermedius 89,9%	species	ACTGTCTGAATTGTCTCACAAACGCCGTTTGTCAGCCTTGGGACCTGGTGGTTTGACTCGTGACCGTGCTGGATATGAAGTGCGTGACGTGCACTACACCCACTATGGACGTATGTGTCCAATTGAAACACCTGAAGGACCAAACATTGGTTTGATCAATAACTTGTCTTCTTATGGGCACTTGAATAAATATGGCTTTATCCAAACGCCGTATCGTAAAGTGGGTCGTGAAACAGGTCTGGTCACCAATGAAATCGTTTGGCTGACAGCGGACGAAGAAGATGAATTTATCGTAGCGCAAGCAAATTCTAAATTAACAGAAGATGGTCGTTTTGCAGAAGCGATTGTCATGGGACGTCACCAAGGGAACAACCAAGAATTTCCTTCAGATCAAGTAGA…	GGCGGCGTGCCTAATACATGCAAGTAGGACGCACAGTTTATACCGTAGCTTGCTACACCATAGACTGTGAGTTGCGAACGGGTGAGTAACGCGTAGGTAACCTGCCTATTAGAGGGGGATAACTATTGGAAACGATAGCTAATACCGCATAACAGTATGTAACACATGTTAGATGCTTAAAAGATGCAATTGCATCGCTAGTAGATGGACCTGCGTTGTATTAGCTAGTAGGTAGGGTAAAGGCCTACCTAGGCAACGATACATAGCCGACCTGAGAGGGTGATCGGCCACACTGGGACTGAGACACGGCCCAGACTCCTACGGGAGGCAGCAGTAGGGAATCTTCGGCAATGGGGGGAACCCTGACCGAGCAACGCCGCGTGAGTGAAGAAGGTTTTC…	Streptococcus anginosus 2.24
S117	blood	12.35	Streptococcus anginosus 100% (type strain NCTC 10713 100%)	Streptococcus intermedius 93,6% / constellatus 91,7%	species	17.421	Streptococcus anginosus ATCC 9895 99,6%	Streptococcus anginosus NCTC 10713 95,5%	Streptococcus constellatus 95%/intermedius 93,8%	species	ACTGTCTGAATTGTCTCACAAACGTCGTTTGTCAGCCTTGGGACCTGGTGGTTTGACTCGTGACCGTGCTGGATATGAAGTGCGTGACGTGCACTACACCCACTATGGACGTATGTGTCCGATTGAAACACCTGAAGGACCAAACATTGGTTTGATCAATAACTTGTCTTCTTATGGTCATTTGAATAAATATGGTTTTATCCAAACGCCTTACCGTAAAGTGAATCGTGAAACAGGTCTGGTCACTAATGAAATCGTTTGGTTGACAGCGGACGAAGAAGATGAATTTATCGTAGCGCAAGCAAATTCTAAATTAACAGAAGATGGTCGTTTTGCAGAAGCGATTGTCATGGGACGTCACCAAGGGAACAACCAAGAATTTCCTTCAGATCAGGTGGA…	GGCGGCGTGCCTAATACATGCAAGTAGGACGCACAGTTTATACCGTAGCTTGCTACACCATAGACTGTGAGTTGCGAACGGGTGAGTAACGCGTAGGTAACCTGCCTATTAGAGGGGGATAACTATTGGAAACGATAGCTAATACCGCATAACAGTATGTAACACATGTTAGATGCTTGAAAGATGCAATTGCATCGCTAGTAGATGGACCTGCGTTGTATTAGCTAGTAGGTAGGGTAATGGCCTACCTAGGCGACGATACATAGCCGACCTGAGAGGGTGATCGGCCACACTGGGACTGAGACACGGCCCAGACTCCTACGGGAGGCAGCAGTAGGGAATCTTCGGCAATGGGGGGAACCCTGACCGAGCAACGCCGCGTGAGTGAAGAAGGTTTTC…	Streptococcus anginosus 2.35 A
S118	blood	9.056	Enterobacter hormaechei 99,6% /quasihormaechei 99,6%	Enterobacter kobei 96,2% / asburiae 97,5% type/ ludwigii EN-119 type 96,2%/cloacae 96,2% / bugandensis 97,7% / mori 96,4% / cancerogenus 97,7% / chengduensis 97% / chuandaensis 97,5% / roggenkampii 96,6% / sichuanensis 97,5% / wuhouensis 96,6%	Genus	16.664	Enterobacter hormaechei 99.8%	Enterobacter hormaechei subsp. Steigeraltii DSM 16691 99,6% / subsp. Oharae DSM 16687 99,6%	Enterobacter bugandensis 98,5% / mori 98,5% /kobei 97,5% / asburiae 98,3% / ludwigii 97,9% / cloacae 97,7% / cancerogenus 96% / chengduensis 97,5% / chuandaensis 98,1% / roggenkampii 97,9% / sichuanensis 97,9% / wuhouensis 97,9% /quasihormaechei 98,1%	species	GCTGTCTGAGATCACGCACAAACGTCGTATCTCCGCACTCGGCCCAGGTGGTCTGACCCGTGAACGCGCAGGCTTTGAAGTTCGAGACGTACACCCGACTCACTACGGTCGCGTATGTCCAATCGAAACGCCTGAAGGTCCAAACATCGGTCTGATCAACTCCCTGTCCGTGTACGCACAGACGAACGAATACGGTTTCCTCGAGACCCCGTATCGTAAAGTGACCGACGGTGTTGTTACTGACGAAATTCATTACCTGTCTGCTATCGAAGAAGGCAACTATGTTATCGCTCAGGCGAACTCCAACCTGGATGACGAAGGCCACTTTGTAGAAGATCTGGTTACCTGCCGTAGCAAAGGCGAATCCAGCTTGTTCAGCCGCGACCAGGTTGACTACAT…	GGCGGCAGGCCTAACACATGCAAGTCGAACGGTAACAGGAAGCAGCTTGCTGCTTCGCTGACGAGTGGCGGACGGGTGAGTAATGTCTGGGAAACTGCCTGATGGAGGGGGATAACTACTGGAAACGGTAGCTAATACCGCATAACGTCGCAAGACCAAAGAGGGGGACCTTCGGGCCTCTTGCCATCGGATGTGCCCAGATGGGATTAGCTAGTAGGTGGGGTAACGGCTCACCTAGGCGACGATCCCTAGCTGGTCTGAGAGGATGACCAGCCACACTGGAACTGAGACACGGTCCAGACTCCTACGGGAGGCAGCAGTGGGGAATATTGCACAATGGGCGCAAGCCTGATGCAGCCATGCCGCGTGTATGAAGAAGGCCTTCGGGTTGTAAAGTAC…	Enterobacter cloacae 2.28 / Enterobacter hormaechei 2.17 / Enterobacter bugandensis 2.13 B	ANI: E.cloacae type vs. Isloate 662: 87%; vs. SL264: 87,2%/ E.hormaechei type vs. SL264: 98,9%; vs. 662: 98,9%; vs. 58983CZ: 98,9%;
S119	blood	14.233	Streptococcus constellatus 100% (CCUG 24889 type strain)	Streptococcus anginosus 92% / intermedius 98,14% (type strain NCTC 11324)	species	21.921	Streptococcus constellatus 99,4%	Streptococcus constellatus subsp. Constellatus type CCUG 24889 98,8%	Streptococcus anginosus 96,1% / intermedius 94,8%	species	ACTGTCTGAGTTGTCTCACAAGCGTCGTTTATCTGCCTTAGGACCTGGTGGTTTAACACGTGACCGTGCAGGATACGAAGTGCGTGACGTACACTATACCCACTATGGTCGTATGTGTCCGATTGAAACACCTGAAGGACCAAATATTGGTTTGATCAATAACTTGTCTTCTTATGGACATTTGAATAAATATGGCTTTATCCAAACGCCTTACCGTAAAGTGGATCGTGAAACAGGTCTGGTCACCAATGAAATCGTCTGGTTAACAGCGGATGAAGAAGATGAATACATCGTTGCTCAAGCAAATTCTAAGTTAACAGAAGACGGGCGTTTTGCAGAAGCGATTGTTATGGGACGTCACCAAGGGAATAACCAAGAATTTCCTTCAGATCAGGTGGA…	GGCGGCGTGCCTAATACATGCAAGTAGAACGCACAGGATGCACCGTAGTTTACTACACCGTATTCTGTGAGTTGCGAACGGGTGAGTAACGCGTAGGTAACCTGCCTGGTAGCGGGGGATAACTATTGGAAACGATAGCTAATACCGCATAAGAACATTTACTGCATGGTAGATGTTTAAAAGGTGCAAGAGCATCACTACCAGATGGACCTGCGTTGTATTAGCTAGTTGGTGAGGTAACGGCTCACCAAGGCAACGATACATAGCCGACCTGAGAGGGTGATCGGCCACACTGGGACTGAGACACGGCCCAGACTCCTACGGGAGGCAGCAGTAGGGAATCTTCGGCAATGGGGGGAACCCTGACCGAGCAACGCCGCGTGAGTGAAGAAGGTTTTC…	Streptococcus constellatus 2.08 A
S120	blood	16.756	Finegoldia magna type JCM 1766 99,8%	Parvimonas micra 87%	species	24.467	Finegoldia magna 100% wgs	Finegoldia magna DSM 20470 98,6%	Fusobacterium nucleatum 83,6%	species	ATTGGCAGAACTTACTCACAAGAGAAGATTGTCAGCTTTAGGACCAGGTGGTTTGTCAAGAGACAGAGCAGGCGTTGAAGTTCGTGACGTTCACGACTCTCACTACGGTAGAATCTGTCCAATAGAAACACCAGAAGGACCAAACATTGGTCTTATAACTTCCATGACAACTTATTCTACTACTAATGAATATGGTTTCTTAGAAACTCCATACAGACGTGTTGACAAAGAAACTGGAGAAGTTACTGAAGATATTGTTTATTTGACTGCTGATGAAGAAGATAAATATATAATTGCACAAGCGAACGAACCATTGGATGAAAATTCTAGATTTATAAATGAAAGAGTTTCTGGTCGTGGTATCAACGGCGAAAATGATATTTATCCAAGAGAACTTAT…	GGCGGCGTGCTTAACACATGCAAGTCGAACGGGATTTAGTAGACAGAAGCCTCGGTGGAAGATTACTAATGAGAGTGGCGAACGGGTGAGTAACGCGTGAGCAACCTGCCTATGACAGTGGGATAGCCTCGGGAAACCGGGATTAATACCGCATAAAATCGTAGAAACACATGTTTTAACGGTCAAAGATTTATCGGTCATAGATGGGCTCGCGTCTGATTAGCTAGTTGGTGAGATAACAGCCCACCAAGGCGACGATCAGTAGCCGGTCTGAGAGGATGAACGGCCACATTGGAACTGAGACACGGTCCAAACTCCTACGGGAGGCAGCAGTGGGGAATATTGCACAATGGGGGAAACCCTGATGCAGCGACGCCGCGTGAACGAAGAAGGTATTCG…	Finegoldia magna 2,01 A

## Sheet: Sanger sequencing - samples
Table S3. Results from the 16S rRNA gene and rpoB amplification and Sanger sequencing from clinical samples.
ID nummer	Sample type	CT value for 16S rRNA	Negative control for 16S rRNA	CT value for rpoB	Results 16S rRNA gene sequencing	Distance to next species 16S rRNA	Results rpoB gene sequencing	Distance to next rpoB gene	Sequence rpoB	Sequence 16S rRNA	Comments
1	Endocarditis	17.5	34	25.919	Streptococcus mutans 100% (type strain ATCC 25175 99,6%)	Streptococcus troglodytae 90,9% / gallolyticus 93,5% /equinus 90,8% / macedonicus 90% / pasteurianus 93%	Streptococcus mutans 100% (type strain ATCC 25175 99%)	Streptococcus troglodytae 97,29% / Streptococcus gallolyticus 86% / macedonicus 85,7% / pasteurianus 85,3% / equinus 85%	ACTGTCTGAACTGTCTCATAAACGCCGTTTGTCAGCTTTAGGTCCTGGTGGTTTAACACGCGACCGTGCTGGTTATGAAGTCCGTGATGTGCATTATACGCATTATGGTCGTATGTGTCCAATTGAAACGCCTGAAGGACCAAATATTGGATTGATTAATAACTTGTCTTCCTATGGTCATCTTAATAAATATGGATTTATCCAAACACCATACCGTAAAGTTGACCGTGAGACAGGTAAAGTAACCAATGAAATTGAATGGCTTACTGCTGATGAAGAAGATGAATTCACTGTAGCTCAGGCTAACTCAAAACTTAATGAAGATGGAAGCTTTGCTGAAGAAATCGTCATGGGACGTCATCAAGGGAATAACCAAGAGTTTCCAGCAAGTTCTGTTGA…	GGCGGCGTGCCTAATACATGCAAGTGGGACGCAAGAGGACACACTGTGCTTGCACACCGTGTTTTCTTGAGTCGCGAACGGGTGAGTAACGCGTAGGTAACCTGCCTATTAGCGGGGGATAACTATTGGAAACGATAGCTAATACCGCATAATATTAATTATTGCATGATAATTGATTGAAAGATGCAAGCGCATCACTAGTAGATGGACCTGCGTTGTATTAGCTAGTTGGTAAGGTAAGAGCTTACCAAGGCGACGATACATAGCCGACCTGAGAGGGTGATCGGCCACACTGGGACTGAGACACGGCCCAGACTCCTACGGGAGGCAGCAGTAGGGAATCTTCGGCAATGGACGAAAGTCTGACCGAGCAACGCCGCGTGAGTGAAGAAGGTTTTC…
2	Endocarditis	15.9	34.1	23.262	Aggregatibacter actinomycetemcomitans 100% (type strain NCTC 9710 96%)	Aggregatibacter aphrophilus 93,2% / sengis 95,5%	Aggregatibacter actinomycetemcomitans 99,8% (type strain NCTC 9710 98,6%)	Aggregatibacter aphrophilus 95,5% / sengis 89,5%	CCGTTATCGGAAGTGACCCATAAACGCCGTATTTCCGCATTGGGTCCGGGCGGTTTAACCCGTGAACGTGCGGGTTTTGAAGTGCGTGATGTACACGCCACCCACTACGGTCGCGTGTGTCCGATTGAAACCCCTGAAGGTCCGAACATCGGTTTGATCAACTCCCTTTCCGTTTATGCGCGTACTAACGACTACGGTTTCTTAGAAACTCCGTACCGTAAAGTAGTAAATGGTCAGGTGACCGAAGAAATCGAATATTTGTCTGCCATTGAAGAAGGCAAATACGTTATCGCACAGGCGAACTCCAATCTTGATGATGATTTCCGCTTTACCGATGCCTTTGTAACTTGTCGTGGTGAACATGGTGAATCCGGCTTATATAAACCGGAAGAAATTCAC…	GGCGGCAGGCTTAACACATGCAAGTCGGACGGTAGCAGGAGAAAGCTTGCTTTCTTGCTGACGAGTGGCGGACGGGTGAGTAATGCTTGGGGATCTGTCTTATGGAGGGGGATAACGACGGGAAACTGTCGCTAATACCGCGTAGAGTCGGGAGACGAAAGTGCGGGACCTTAGGGCCGCATGCCATGAGATGAGCCCAAGTGTGATTAGGTAGTTGGTGGGGTAAAGGCCTACCAAGCCGACGATCGCTAGCTGGTCTGAGAGGATGGCCAGCCACACCGGGACTGAGACACGGCCCGGACTCCTACGGGAGGCAGCAGTGGGGAATATTGCGCAATGGGGGCAACCCTGACGCAGCCATGCCGCGTGAATGAAGAAGGCCTTCGGGTTGTAAAGTTC…
3	Endocarditis	20.4	32.8	25.788	Staphylococcus aureus 100% (type strain DSM 20231)/argentus 100% (DSM 28299) / schweitzeri 100% (type strain NCTC13712) /roterdami 100% (type strain EMCR19)	Staphylococcus simiae 98,7% (NCTC 13838)	Staphylococcus aureus 100% (type strain DSM 20231 99,6%)	Staphylococcus argentus 93,4% / schweitzeri 92,2% / roterdami 91,8% / simiae 91,5%	GTTAGCTGAGTTAACGCATAAACGTCGTCTATCAGCATTAGGACCTGGTGGTTTAACACGTGAACGTGCTCAAATGGAAGTACGTGACGTTCACTACTCTCACTATGGCCGTATGTGTCCAATTGAAACACCTGAGGGACCAAACATTGGATTGATTAACTCATTATCAAGTTATGCACGTGTAAATGAATTCGGCTTTATTGAAACACCATATCGTAAAGTTGATTTAGATACACATGCTATCACTGATCAAATTGACTATTTAACAGCTGACGAAGAAGATAGCTATGTTGTAGCACAAGCAAACTCTAAATTAGATGAAAATGGTCGTTTCATGGATGATGAAGTTGTATGTCGTTTCCGTGGTAACAACACAGTTATGGCTAAAGAAAAAATGGA…	GGCGGCGTGCCTAATACATGCAAGTCGAGCGAACGGACGAGAAGCTTGCTTCTCTGATGTTAGCGGCGGACGGGTGAGTAACACGTGGATAACCTACCTATAAGACTGGGATAACTTCGGGAAACCGGAGCTAATACCGGATAATATTTTGAACCGCATGGTTCAAAAGTGAAAGACGGTCTTGCTGTCACTTATAGATGGATCCGCGCTGCATTAGCTAGTTGGTAAGGTAACGGCTTACCAAGGCAACGATGCATAGCCGACCTGAGAGGGTGATCGGCCACACTGGAACTGAGACACGGTCCAGACTCCTACGGGAGGCAGCAGTAGGGAATCTTCCGCAATGGGCGAAAGCCTGACGGAGCAACGCCGCGTGAGTGATGAAGGTCTTCGGATCGT…
4	Endocarditis	23.7	37.9	28.444	Streptococcus gordonii 100% (type strain NCTC 7865 99,6%)	Streptococcus sanguinis 94% / cristatus 94%	Streptococcus gordonii 99,8% SK12, FSS Zheng et al. (type strain NCTC 7865 96,1%)	Streptococcus sanguinis 94,7% / cristatus 94,5%	GCTGTCTGAGCTTTCTCACAAGCGTCGTCTGTCTGCCTTAGGACCTGGTGGTTTGACACGTGACCGCGCTGGTTATGAAGTGCGGGACGTGCACTATACTCACTATGGTCGTATGTGTCCGATTGAAACACCTGAAGGACCAAACATCGGTTTGATCAATAACTTGTCTTCTTATGGACATCTTAACAAATATGGATTTATTCAAACGCCATACCGCAAGGTAGATCGTGAAGCTGGTGTCGTAACCAACGAAATCGTTTGGTTGACAGCTGATGAAGAAGATGAGTTTATCGTAGCTCAGGCAAACTCTAAGCTTAATGAAGAAGGTGGTTTTGCAGAGCCTATCGTTATGGGACGCCACCAAGGTAACAACCAAGAATTCCCATCAGATCAAGTAGA…	GGCGGCGTGCCTAATACATGCAAGTAGAACGCACAGTTTATACCGTAGCTTGCTACACCATAGACTGTGAGTTGCGAACGGGTGAGTAACGCGTAGGTAACCTGCCTGGTAGCGGGGGATAACTATTGGAAACGATAGCTAATACCGCATAATATTAATTATTGCATGATAATTGATTAAAAGGTGCAATTGCACCACTACCAGATGGACCTGCGTTGTATTAGCTAGTAGGTGAGGTAACGGCTCACCTAGGCGACGATACATAGCCGACCTGAGAGGGTGATCGGCCACACTGGGACTGAGACACGGCCCAGACTCCTACGGGAGGCAGCAGTAGGGAATCTTCGGCAATGGACGAAAGTCTGACCGAGCAACGCCGCGTGAGTGAAGAAGGTTTTC…
5	Endocarditis	15.1	32.5	22.253	Streptococcus gordonii 100% (type strain NCTC 7865)	Streptococcus sanguinis 94,2% / cristatus 94,4%	Streptococcus gordonii 100% FSS3, Zheng et al. (type strain ATCC 10558 94,9%)	Streptococcus sanguinis 94,7% / cristatus 94,5%	GCTATCTGAGCTTTCTCATAAACGTCGTCTATCTGCCTTAGGACCTGGTGGATTGACACGTGACCGCGCTGGTTATGAAGTGCGTGACGTGCACTATACTCACTATGGTCGTATGTGTCCGATTGAAACGCCTGAAGGACCAAACATTGGTTTGATCAATAACTTGTCTTCTTATGGACACCTTAACAAATACGGATTTATCCAAACGCCTTACCGCAAGGTAGATCGTGAAGCTGGCGTGGTAACTAACGAAATCGTTTGGTTGACAGCTGATGAAGAAGATGAGTTTATCGTAGCTCAGGCAAACTCTAAGCTGAATGAAGAAGGTGGTTTTGCAGAGCCTATCGTTATGGGACGCCACCAAGGTAACAACCAAGAATTCCCATCAGATCAAGTAGA…	GGCGGCGTGCCTAATACATGCAAGTAGAACGCACAGTTTATACCGTAGCTTGCTACACCATAGACTGTGAGTTGCGAACGGGTGAGTAACGCGTAGGTAACCTGCCTGGTAGCGGGGGATAACTATTGGAAACGATAGCTAATACCGCATAATATTAATTATTGCATGATAATTAATTGAAAGGTGCAATTGCACCACTACCAGATGGACCTGCGTTGTATTAGCTAGTAGGTGAGGTAACGGCTCACCTAGGCGACGATACATAGCCGACCTGAGAGGGTGATCGGCCACACTGGGACTGAGACACGGCCCAGACTCCTACGGGAGGCAGCAGTAGGGAATCTTCGGCAATGGACGAAAGTCTGACCGAGCAACGCCGCGTGAGTGAAGAAGGTTTTC…
6	Endocarditis	17.8	31.7	23.642	Enterococcus faecalis 100% (type strain DSM 20478)	Enterococcus faecium 92,8% (type strain DSM 20477 92,5%)	Enterococcus faecalis 100% (type strain DSM 20478 99,8%)	Enterococcus faecium 86,6%	ATTAGGTGAGTTAACCCATAAACGTCGTCTATCAGCCTTAGGGCCTGGTGGTTTGACTCGTGACCGTGCCGGTTATGAAGTTCGTGACGTTCACTACTCTCACTATGGTCGTATGTGTCCAATTGAAACGCCTGAGGGACCAAATATCGGGTTGATCAATAGCTTATCTAGTTATGCGAAAGTGAATAAATTTGGTTTCATCGAAACGCCTTATCGCCGTGTTGATCGTGCGACAGGCCGTGTTACTGATCAAGTAGATTACTTAACAGCAGACATCGAAGACCATTATATCGTAGCGCAAGCGAACTCACTTTTAAATGAAGATGGCACATTTGCCAATGATGTTGTTATGGCGCGTCTACAAAGTGAAAACTTAGAAGTTGCCGTAGACAAAGTTGA…	GGCGGCGTGCCTAATACATGCAAGTCGAACGCTTCTTTCCTCCCGAGTGCTTGCACTCAATTGGAAAGAGGAGTGGCGGACGGGTGAGTAACACGTGGGTAACCTACCCATCAGAGGGGGATAACACTTGGAAACAGGTGCTAATACCGCATAACAGTTTATGCCGCATGGCATAAGAGTGAAAGGCGCTTTCGGGTGTCGCTGATGGATGGACCCGCGGTGCATTAGCTAGTTGGTGAGGTAACGGCTCACCAAGGCCACGATGCATAGCCGACCTGAGAGGGTGATCGGCCACACTGGGACTGAGACACGGCCCAGACTCCTACGGGAGGCAGCAGTAGGGAATCTTCGGCAATGGACGAAAGTCTGACCGAGCAACGCCGCGTGAGTGAAGAAGGT…
7	Endocarditis	21.1	31.2	28.303	Streptococcus sanguinis 99,6% (type strain NCTC 7863 99,2%)	Streptococcus gordonii 93,6% /cristatus 96,8%	Streptococcus sanguinis 99,8%, 711 SSAN, Jensen et al. / S. sanguinis NCTC 7863 type strain 96,5%	Streptococcus cristatus 95.89% / gordonii 94,5%	GCTGTCTGAGCTTTCTCACAAGCGCCGTCTGTCTGCCTTAGGACCTGGTGGTTTGACACGTGACCGTGCTGGTTATGAAGTGCGGGACGTGCACTATACTCACTACGGCCGTATGTGTCCAATCGAAACACCTGAAGGACCAAACATCGGTTTGATTAATAACTTGTCTTCTTATGGACACCTTAACAAATACGGCTTTATTCAAACGCCTTACCGTAAGGTAGACCGTGAAGCTGGTGTGGTAACTAACGAAATTGTTTGGCTGACAGCTGATGAGGAAGATGAATTTATCGTAGCGCAGGCCAACTCTAAGCTGAATGAAAAAGGTGGCTTTGCAGAGCCTATCGTTATGGGACGCCACCAAGGTAATAACCAAGAATTCCCATCAGACCAAGTAGA…	GGCGGCGTGCCTAATACATGCAAGTAGAACGCTGAAGAGAGGAGCTTGCTCTTCTTGGATGAGTTGCGAACGGGTGAGTAACGCGTAGGTAACCTGCCTGGTAGCGGGGGATAACTATTGGAAACGATAGCTAATACCGCATGAAATTCATTGTCGCATGATAATTAATTGAAAGATGCAATTGCATCACTACCAGATGGACCTGCGTTGTATTAGCTAGTTGGTGAGGTAACGGCTCACCAAGGCGACGATACATAGCCGACCTGAGAGGGTGATCGGCCACACTGGGACTGAGACACGGCCCAGACTCCTACGGGAGGCAGCAGTAGGGAATCTTCGGCAATGGGGGGAACCCTGACCGAGCAACGCCGCGTGAGTGAAGAAGGTTTTCGGATCGTA…
8	Endocarditis	18.5	33	25.45	Streptococcus mitis 100% / pneumoniae 99,6% / pseudopneumoniae 99,4% /oralis 99,6% sp. Marseille-Q5112 99,8% / sp. Marseille-Q2617 99,6%	Streptococcus toyakuensis 98,9%	Streptococcus mitis 98,4% (type strain NCTC 12261 96,5%)	Streptococcus pneumoniae 95,7% / toyakuensis 97,1% / pseudopneumoniae 96,5%/ oralis 96,7%/ sp. Marseille-Q5112 96,5% / sp. Marseille-Q2617 95%	GCTTTCTGAGTTGTCTCACAAACGCCGTTTGTCAGCCTTAGGACCTGGTGGTTTGACACGTGACCGTGCTGGATATGAAGTACGTGACGTGCACTACACTCACTATGGCCGTATGTGTCCAATCGAGACACCTGAAGGACCTAACATCGGTTTGATCAATAACTTGTCATCTTACGGACATTTGAACAAGTATGGTTTTGTTCAAACACCATACCGTAAGGTTGACCGTGAAACAGGTGTTGTTACGAATGAAATCGTTTGGTTGACAGCCGATGAAGAAGATGAATTCACTGTAGCGCAGGCCAACTCTCGTCTTAACGAAGATGGAACATTTGCTGAGAAAGTTGTCATGGGACGTCACCAAGGGGTCAACCAAGAGTATCCAGCTAATGTTGTTGA…	GGCGGCGTGCCTAATACATGCAAGTAGAACGCTGAAGGAGGAGCTTGCTTCTCTGGATGAGTTGCGAACGGGTGAGTAACGCGTAGGTAACCTGCCTGGTAGCGGGGGATAACTATTGGAAACGATAGCTAATACCGCATAATAGTAGATGTTGCATGACATTTACTTAAAAGGTGCAATTGCATCACTACCAGATGGACCTGCGTTGTATTAGCTAGTTGGTGGGGTAACGGCTCACCAAGGCGACGATACATAGCCGACCTGAGAGGGTGATCGGCCACACTGGGACTGAGACACGGCCCAGACTCCTACGGGAGGCAGCAGTAGGGAATCTTCGGCAATGGACGGAAGTCTGACCGAGCAACGCCGCGTGAGTGAAGAAGGTTTTCGGATCGTAAA…
9	Endocarditis	16.2	31.8	21.982	Streptococcus sanguinis (type strain JCM 5708) 99,8%	Streptococcus gordonii 94% / cristatus 97,4% / sinensis 91,9%	Streptococcus sanguinis 100% A15000964, Christiansen et al (type strain NCTC 7863 95,5%)	Streptococcus gordonii 94,9% / cristatus 96,9% / sinensis 96,5%	ACTGTCTGAGCTTTCTCACAAGCGTCGTCTGTCTGCCTTGGGACCTGGTGGTTTGACACGTGACCGTGCTGGCTATGAAGTGCGGGACGTGCACTATACTCACTACGGTCGCATGTGTCCGATTGAAACGCCTGAAGGACCAAACATTGGTTTGATCAATAACTTGTCTTCTTATGGACACCTTAACAAATACGGCTTTATTCAAACACCTTACCGTAAGGTAGACCGTGAAGCTGGCGTAGTAACCAACGAAATCGTTTGGCTGACAGCTGATGAGGAAGATGAATTTATCGTAGCGCAGGCCAACTCTAAGCTGAATGAAAAAGGCGGCTTTGCAGAGCCTATCGTTATGGGACGCCACCAAGGTAATAACCAAGAATTTCCATCAGACCAAGTAGA…	GGCGGCGTGCCTAATACATGCAAGTAGAACGCTGAAGAGAGGAGCTTGCTCTTCTTGGATGAGTTGCGAACGGGTGAGTAACGCGTAGGTAACCTGCCTGGTAGCGGGGGATAACTATTGGAAACGATAGCTAATACCGCATAAAATTGATTATTGCATGATAATTAATTGAAAGATGCAATTGCATCACTACCAGATGGACCTGCGTTGTATTAGCTAGTTGGTGAGGTAACGGCTCACCAAGGCGACGATACATAGCCGACCTGAGAGGGTGATCGGCCACACTGGGACTGAGACACGGCCCAGACTCCTACGGGAGGCAGCAGTAGGGAATCTTCGGCAATGGGGGGAACCCTGACCGAGCAACGCCGCGTGAGTGAAGAAGGTTTTCGGATCGTA…
10	Endocarditis	12.6	33	21.896	Haemophilus parainfluenzae 100% (type strain ATCC 33392 99,8%)	Haemophilus influenzae 91,7% / haemolyticus 93%	Haemophilus parainfluenzae 100% (CCUG 62665/CCUG 62654)/ (type strain ATCC 33392 95,3%)	Haemophilus haemolyticus 91% / H.influenzae 96% wgs	ATTATCAGAAGTAACACATAAACGTCGTATTTCTGCATTAGGTCCAGGTGGTTTAACGCGTGAACGCGCTGGCTTTGAGGTGCGTGACGTACATAACACCCACTATGGTCGTTTATGTCCAATTGAAACCCCTGAAGGTCCAAACATCGGTTTGATCAACTCACTTTCAGCGTTTGCTCGTACGAACGATTATGGTTTCTTAGAAACCCCATATCGTAAAGTGATTGATGGTCAAGTAACCGAAGAAATCGAATATTTATCTGCAATTGATGAAGCAAACTACATCATTGCACAGGCGAACTCAAACCTTGATGAGAACAACCGTTTTACAGATGCATTCGTTACTGCTCGTGGTGAACGTGGTGAATCTGGTCTTTATAAACCAGAAGAAATTCACTA…	GGCGGCAGGCTTAACACATGCAAGTCGAACGGTAACATAAAGAAGCTTGCTTCTTTGATGACGAGTGGCGGACGGGTGAGTAATGCTTGGGAATCTAGCTTATGGAGGGGGATAACTACGGGAAACTGTAGCTAATACCGCGTAGAATCGGGAGATGAAAGTGTGGGACCTTCGGGCCACATGCCATAGGATGAGCCCAAGTGGGATTAGGTAGTTGGTGAGGTAAAGGCTCACCAAGCCGACGATCTCTAGCTGGTCTGAGAGGATGACCAGCCACACTGGGACTGAGACACGGCCCAGACTCCTACGGGAGGCAGCAGTGGGGAATATTGCGCAATGGGGGCAACCCTGACGCAGCCATGCCGCGTGAATGAAGAAGGCCTTCGGGTTGTAAAGTTC…	ANI H.parainfluenzae CCUG 62655 vs. ATCC 33392 95,35%; type vs. 62654 95,63%
11	Endocarditis	25.2	31.3	31.736	Streptococcus salivarius 99,6% (type strain NCTC8618 99,4%) (oral taxon C65=HMT-755=S.salivarius) / Streptococcus vestibularis type strain ATCC 49124 99,1%	Streptococcus thermophilus type strain ATCC 19258 98,9%	Human DNA			GGCGGCGTGCCTAATACATGCAAGTAGAACGCTGAAGAGAGGAGCTTGCTCTTCTTGGATGAGTTGCGAACGGGTGAGTAACGCGTAGGTAACCTGCCTTGTAGCGGGGGATAACTATTGGAAACGATAGCTAATACCGCATAACAATGGRTGACWCATGTCATTTATTTGAAAGGGGCAAATGCTCCACTACAAGATGGACCTGCGTTGTATTAGCTAGTAGGTGAGGTAACGGCTCACCTAGGCGACGATACATAGCCGACCTGAGAGGGTGATCGGCCACACTGGGACTGAGACACGGCCCAGACTCCTACGGGAGGCAGCAGTAGGGAATCTTCGGCAATGGGGGCAACCCTGACCGAGCAACGCCGCGTGAGTGAAGAAGGTTTTCGGATCGTA…
12	Bone marrow	20.5	31.4	29.896	Clostridium novyi B (ATCC 27606, NCTC 9691) 99,8% / haemolyticum (type strain NCTC9693/ 8350) 99,8%/ botulinum str. Stockholm 99,5% - lineage II; Clostridium botulinum BKT2873 og BKT75002 - 99% -lineage Ib and Ia - consensus Clostridium novyi sensu lato	Clostridium novyi A 98,3% /	only F sequence - Clostridium novyi B (ATCC 27606 og NCTC 9691) 99,3% / haemolyticum (NCTC 9693 / 8350) 99,3% / botulinum str. Stockholm - consensus C.novyi B lineage II	Clostridium novyi A 89,8% / botulinum type CCUG 7971 96,9% IB	AGGGCTGGATCCGAAATTAGAGACGTTCACCAGTCTCATTACGGTAGAATGTGTCCAATAGAAACTCCTGAAGGACCTAACATAGGTCTTATTAACTCACTTGCATGTTATGCTAAGGTTAATGAGTATGGTTTTATAGAAACTCCATATAGACTTGTAGATAAAAAAGATGCAAGAGTAAAAGAGGAAATTGTATACTTAACAGCAGATGAAGAAGATCATTATTTAGTAGCTCAAGCAAAAGAGCCATTAGATAAAGAAGGTCACTTCCTTGAAGAAAAGATAACAGTTAGAACATTAGAAGATGTTATAGTTGTATCAAAACATCAAGTTGATTTAATGGATGTTTCACCTAGCCAAATAGTATCTGTAGCTACAGCTATGATACCTTTCCTTGAA…	GAGTTTTACGATCCGAAAACCTTCATCACTCACGCGGCGTTGCTGCGTCAGGGTTTCCCCCATTGCGCAATATTCCCCACTGCTGCCTCCCGTAGGAGTCTGGACCGTGTCTCAGTTCCAATGTGGCCGATCACCCTCTCAGGTCGGCTACGCATCGTCGCCTTGGTGAGCCCTTACCTCACCAACTAGCTAATGCGCCGCGGGTCCATCTCAAAGCGGATTRCTCCTTTGATTATTCTATGATGCCATAAAATAATGTTATGCGGTATTAATCTCCCTTTCGGGAGGCTATCCCCCTCTTTGAGGCAGGTTACCCACGTGTTACTCACCCGTCCGCCGCTAATCCACTTCCCGAAGGAAGTTTCATCGCTCGACTTGCATGTGTTAGGCACGCCGCCA…
13	Endocarditis	19.6	32	26.305	Streptococcus pneumoniae 100% (type strain ATCC 33400 99,8%) / mitis 99,8% (type strain NCTC 12261 99,6%) / pseudopneumoniae 99,8% (99,6% type strain CCUG 49455) / oralis 99,6%		Streptococcus pneumoniae 100% (ATCC 49619 99,8%)	Streptococcus mitis 96,5% / pseudopneumoniae 95,5% / oralis 96,1%	AATCCGCTTTCTGAGTTGTCTCACAAACGCCGTTTGTCAGCCTTAGGACCTGGTGGTTTGACTCGTGACCGTGCCGGATATGAAGTACGTGACGTGCACTACACTCACTATGGTCGTATGTGTCCAATCGAGACACCTGAAGGACCTAACATCGGTTTGATCAATAACTTGTCATCTTACGGACACTTGAACAAATATGGTTTTGTTCAAACACCATACCGTAAGGTTGACCGTGAAACAGGTGTTGTCACGAACGAAATTGTTTGGTTGACAGCTGATGAAGAAGATGAATATACTGTAGCTCAGGCTAACTCTCGTCTGAATGAAGATGGAACCTTTGCTGAGAAGATTGTCATGGGACGTCACCAAGGGGTCAACCAAGAGTATCCAGCTAATATT…	GGCGGCGTGCCTAATACATGCAAGTAGAACGCTGAAGGAGGAGCTTGCTTCTCTGGATGAGTTGCGAACGGGTGAGTAACGCGTAGGTAACCTGCCTGGTAGCGGGGGATAACTATTGGAAACGATAGCTAATACCGCATAAGAGTAGATGTTGCATGACATTTGCTTAAAAGGTGCACTTGCATCACTACCAGATGGACCTGCGTTGTATTAGCTAGTTGGTGGGGTAACGGCTCACCAAGGCGACGATACATAGCCGACCTGAGAGGGTGATCGGCCACACTGGGACTGAGACACGGCCCAGACTCCTACGGGAGGCAGCAGTAGGGAATCTTCGGCAATGGACGGAAGTCTGACCGAGCAACGCCGCGTGAGTGAAGAAGGTTTTCGGATCGTAAA…
14	Abscess, liver	25.3	32.5	27.285	Fusobacterium animalis 99,8% (ATCC 51191)	Fusobacterium nucleatum subsp. Nucleatum 97% / vincentii 97% / polymorphum 96,9%	Fusobacterium animalis 99,4% (type strain ATCC 51191 98,5%)	Fusobacteriumvincentii 94,6% / nucleatum 92,7% / polymorphum 93,4%	ACTTGCTGAATTAACACATAAGAGAAGAATATCAGCTTTAGGACCTGGTGGTCTTTCAAGAGAAAGAGCAGGATTTGAAGTAAGAGACGTTCACGATTCTCACTATGGAAGAATATGTCCAATAGAAACACCAGAAGGACCAAACATTGGACTTATAGGTTCACTTGCTACTTATGCTAAGATTAATAAATATGGTTTTATTGAAACACCTTATGTAAAAGTAGAAAATGGAGTTGCAATAGTTGACGATGTTCATTATCTTGCTGCTGATGAAGAAGACGGATTATTCATAGCTCAAGCTGATACCAAGTTAGATAAAAATAATAAATTACAAGGTTTAGTAGTTTGTAGATATGGACATGAAATTGTAGAAATAGAACCAGAAAGAGTAAACTATAT…	CTTCCCAACTGAAAGCACTTTACATTCCGAAAAACTTCATCGTGCACACAGAATTGCTGGATCAGACTCTCGGTCCATTGTCCAATATTCCCCACTGCTGCCTCCCGTAGGAGTAAGGGCCGTGTCTCAGTCCCCTTGTGGCCGTTCACCCTCTCAGGCCGGCTACCCATCATCGCCTTGGTGAGCTGTTACCTCTCCAACTAGCTAATGGGACGCAAAGCTCTCTCACAGTGCTTATAGCTTTCATAATTCTAAGATGCCTTAAAATCATAATATCAGGTATTAGCATTCATTTCTAAATGTTGTCCCTAGCTGTGAGGCAAGTTCTTTACGCGTTACTCACCCGTCCGCCACCCAAATCTAAGTTAAAAACCCAAATTCAAGTTGACTTGCATGTGT…
15	Synovial fluid, knee	23.6	32.7	28.602	Streptococcus sp. Oral taxon 061 99,6% / strain TRO148 99,4% / sp. ChDC B380 99,2% / infantis SK970 99,6% Jensen et al.	Streptococcus infantis type strain ATCC 700779 96,9% / infantis X 97,1% / oralis 98,4% / mitis 96,3%	Streptococcus infantis 98,6% (X, Jensen et al.) / (Type strain ATCC 700779 97,5%)	Streptococcus sp. Oral taxon 061 96,10% / infantis SK 970 97,7%/ oralis 91,4%/ mitis 90,8%	ACTTTCTGAGTTGTCTCACAAACGTCGTTTGTCTGCCTTAGGGCCTGGTGGTTTGACACGTGACCGCGCTGGATATGAAGTGCGTGACGTGCACTACACTCACTATGGTCGTATGTGTCCAATCGAAACACCTGAAGGACCAAACATCGGTTTGATCAACAACTTGTCTTCATACGGGCACCTCAATAAGTATGGTTTCATTCAAACACCATACCGTAAAGTTGATCGTGCAACTGGTAAAGTAACTAACGAAATCGTTTGGTTGACTGCCGATGAAGAAGATGAATACACAGTAGCTCAGGCCAACTCTAAATTGAACGCAGATGGAACTTTTGCTGAAAAAGTTGTCATGGGACGTCACCAAGGGGTTAACCAAGAATATCCAGCATCAAGCGTTGA…	GGGGAACGCTGGCGGCGTGCCTAATACATGCAAGTAGAACGCTGAAGCTTGGTGCTTGCACCGAGCGGATGAGTTGCGAACGGGTGAGTAACGCGTAGGTAACCTGCCTGGTAGCGGGGGATAACTATTGGAAACGATAGCTAATACCGCATAACAGTAGATATCGCATGATATGTGCTTGAAAGGTGCAATTGCATCACTACCAGATGGACCTGCGTTGTATTAGCTAGTTGGTGAGGTAACGGCTCACCAAGGCAACGATACATAGCCGACCTGAGAGGGTGATCGGCCACACTGGGACTGAGACACGGCCCAGACTCCTACGGGAGGCAGCAGTAGGGAATCTTCGGCAATGGACGGAAGTCTGACCGAGCAACGCCGCGTGAGTGAAGAAGGTTT…
16	Synovial fluid, hip prothesis	25.9	31.4	32.304	Bacteroides fragilis 100% (type strain CCUG 4856 99,4%)	Bacteroides thetaiotaomicron 88,8%	Only R sequence, Bacteroides fragilis 99,4% (type strain CCUG 4856)	Bacteroides thetaiotaomicron 86,7%	CGGAGCATTACCCTGTGCTATGATCTTAGCTTCTTCTTCCTGAGCCGTCAGGTAAACGAGTCCGTTCTCAGACAGATCTACCTTTCCGTTATCTACCTTACGGTAAGGAGTTTCAATAAAGCCCAGATCATTGATCTTGGCAAACACACAAAGTGACGAAATCAAACCGATATTCGGACCTTCCGGTGTTTCAATCGGACAAAGGCGTCCGTAGTGTGTATAGTGAACGTCACGAACCTCAAATCCGGCACGTTCACGAGACAAACCACCAGGACCAAGAGCAGACATACGACGTTTGTGAGTGATTTCAGCCAACGGATTCACCTGATC	AGCTACAGGCTTAACACATGCAAGTCGAGGGGCATCGGGAAGAAAGCTTGCTTTCTTTGCCGGCGACCGGCGCACGGGTGAGTAACACGTATCCAACCTGCCCTTTACTCGGGGATAGCCTTTCGAAAGAAAGATTAATACCCGATAGCATAATGATTCCGCATGGTTTCATTATTAAAGGATTCCGGTAAAGGATGGGGATGCGTTCCATTAGGTTGTTGGTGAGGTAACGGCCCACCAAGCCTTCGATGGATAGGGGTTCTGAGAGGAAGGTCCCCCACATTGGAACTGAGACACGGTCCAAACTCCTACGGGAGGCAGCAGTGAGGAATATTGGTCAATGGGCGCTAGCCTGAACCAGCCAAGTAGCGTGAAGGATGAAGGCTCTATGGGTCGTAA…
17	Abscess, spondylodiscitis	16.5	33	21.991	Bacteroides fragilis 99,8% (type strain CCUG 4856)	Bacteroides thetaiotaomicron 91,6%	Bacteroides fragilis 100% (type strain CCUG 4856 99,2%)	Bacteroides thetaiotaomicron 87%	GTTGGCTGAAATCACTCACAAACGTCGTATGTCTGCTCTTGGTCCTGGTGGTTTGTCTCGTGAACGTGCCGGATTTGAGGTTCGTGACGTTCACTATACACACTACGGACGCCTTTGTCCGATTGAAACACCGGAAGGTCCGAATATCGGATTGATTTCGTCACTTTGTGTGTTTGCCAAGATCAATGATCTCGGTTTTATTGAAACTCCTTACCGTAAGGTAGATAACGGAAAGGTAGATCTGTCTGAGAATGGACTCGTTTACCTGACGGCTGAGGAAGAAGAAGCTAAGATCATAGCACAGGGTAATGCTCCGTTGAATGATGACGGTACATTTATCCGTAATAAGGTTAAGTCTCGTCAGGATGCTGATTATCCGGTTGTAGAACCTTCGGAAGT…	AAACAGTATACATACTGCACTTTATTCTTATATAAAAGAAGTTTACGACCCATAGAGCCTTCATCCTTCACGCTACTTGGCTGGTTCAGGCTAGCGCCCATTGACCAATATTCCTCACTGCTGCCTCCCGTAGGAGTTTGGACCGTGTCTCAGTTCCAATGTGGGGGACCTTCCTCTCAGAACCCCTATCCATCGAAGGCTTGGTGAGCCGTTACCTCACCAACAACCTAATGGAACGCATCCCCATCCTTTACCGGAATCCTTTAATAATGAAACCATGCGGAATCATTATGCTATCGGGTATTAATCTTTCTTTCGAAAGGCTATCCCCGAGTAAAGGGCAGGTTGGATACGTGTTACTCACCCGTGCGCCGGTCGCCAGCAAAGAAAGCAAGCTTT…
18	Abscess, hip	24.7	32.7	30.483	Parvimonas micra 99,6% (type strain JCM 12970 99,3%)	Parvimonas parva 96,9%	Only F sequence - Parvimonas micra 99,5% (type strain NCTC 11808)	Parvimonas parva 93,5%	AGTCACTACGGAAGAATTTGTCCGACAGAAACTCCAGAAGGTCCAAACATCGGTCTTATTACTTCTCTTACGACTTATGCAAGAGTTGATCAATATGGATTTATTGAAACACCATATCGTGTTGTAAATAATGGAATTGCTACAAAGGACATTGTTTATTTAACTGCTGATGAAGAAGATGAAGTTATTATCGCTCAAGCCAATGAACCACTTGATGAAAATGGACGTTTTGTAAACGAAAGAGTAAGTGGTCGTGGTATTAATGGCGAAAATGATATTTATCCAAGAGATACAATTCAACTTATGGACGTTTCTCCTCAACAAATTGTATCAGTTGGTACAGCAATGATTCCTTTCCTTGAAAATGACGATGCTACTCGTGCGTTGATGGGCCCCAACA	GGCGGCGTGCTTAACACATGCAAGTCGAACGTGATTTTTAAGGAAAGCCCTTCGGGGTGGGAATTAAAATGAAAGTGGCGAACGGGTGAGTAACACGTGAGCAACCTACCTTACACAGGGGGATAGCCGTTGGAAACGACGATTAATACCGCATGAGACCACAGAATCGCATGATATAGGGGTCAAAGATTTATCGGTGTAAGAAGGGCTCGCGTCTGATTAGCTAGTTGGAAGGGTAAAGGCCTACCAAGGCGACGATCAGTAGCCGGTCTGAGAGGATGAACGGCCACATTGGAACTGAGACACGGTCCAAACTCCTACGGGAGGCAGCAGTGGGGAATATTGCACAATGGGGGGAACCCTGATGCAGCGACGCCGCGTGAGCGAAGAAGGTTTTCG…
19	Abscess, abdominal aorta	17.5	34.8	24.674	Bacteroides fragilis 99,8% (type strain CCUG 4856 99,6%)	Bacteroides thetaiotaomicron 90,9%	Bacteroides fragilis 100% (type strain CCUG 4856)	Bacteroides thetaiotaomicron 86,8%	GTTGGCTGAAATCACTCACAAACGTCGTATGTCTGCTCTTGGTCCTGGTGGTTTGTCTCGTGAACGTGCCGGATTTGAGGTTCGTGACGTTCACTATACACACTACGGACGCCTTTGTCCGATTGAAACACCGGAAGGTCCGAATATCGGTTTGATTTCGTCACTTTGTGTGTTTGCCAAGATCAATGATCTCGGCTTTATTGAAACTCCTTACCGTAAGGTAGATAACGGAAAGGTAGATCTGTCTGAGAACGGACTCGTTTACCTGACGGCTGAGGAAGAAGAAGCTAAGATCATAGCACAGGGTAATGCTCCGTTGAATGATGACGGTACATTTATCCGTAATAAGGTTAAGTCTCGTCAGGATGCCGATTATCCGGTTGTAGAACCTTCGGAAGT…	TACAAAACAGTATACATACTGCACTTTATTCTTATATAAAAGAAGTTTACGACCCATAGAGCCTTCATCCTTCACGCTACTTGGCTGGTTCAGGCTAGCGCCCATTGACCAATATTCCTCACTGCTGCCTCCCGTAGGAGTTTGGACCGTGTCTCAGTTCCAATGTGGGGGACCTTCCTCTCAGAACCCCTATCCATCGAAGGCTTGGTGAGCCGTTACCTCACCAACAACCTAATGGAACGCATCCCCATCCTTTACCGGAATCCTTTAATAATGAAACCATGCGGAATCATTATGCCATCGGGTATTAATCTTTCTTTCGAAAGGCTATCCCCGAGTAAAGGGCAGGTTGGATACGTGTTACTCACCCGTGCGCCGGTCGCCAGCAAAGAAAGCAAG…
20	Endocarditis	20.1	32.3	27.499	Streptococcus gallolyticus subsp. pasteurianus 100% (type strain CIP 107122) / subsp. gallolyticus 99,6% (type DSM 16831)	Streptococcus gallolyticus subsp. macedonicus 98,7% (type strain JCM 1119 97,5%)	Streptococcus gallolyticus subsp. pasteurianus 99,8% (ATCC 43144) / subsp. gallolyticus 98,5% (type strain DSM 16831)	Streptococcus gallolyticus subsp. macedonicus 97,6%	ACGTCGTTTGTCGGCCTTAGGACCTGGTGGTTTGACTCGTGACCGTGCTGGTTATGAAGTTCGTGACGTGCACTACACTCACTATGGTCGTATGTGTCCGATTGAAACTCCTGAAGGACCTAACATCGGTTTGATTAATAACTTGTCAACATACGGACATCTTAATAAATATGGTTTCATCCAAACACCATATCGTAAAGTTGACCGTACTACTGGTGTGGTTACAAACGAAATTGTTTGGTTGACTGCCGATGAAGAAGATGAATACACGGTAGCGCAAGCTAACTCGAAACTTAACGAAGATGGAACATTCGCTGAAGAAATTGTTATGGGACGTCATCAAGGTAATAACCAAGAATTCCCATCAAACATCGTTGACTTCGTGGATGTTTCTCCTAA…	GGCGGCGTGCCTAATACATGCAAGTAGAACGCTGACTACTTTAGCTTGCTAGAGTAGAAGGAGTTGCGAACGGGTGAGTAACGCGTAGGTAACCTGCCTACTAGCGGGGGATAACTATTGGAAACGATAGCTAATACCGCATAACAGTGTTTAACACATGTTAGATGCTTGAAAGATGCAATTGCATCACTAGTAGATGGACCTGCGTTGTATTAGCTAGTTGGTGGGGTAACGGCCCACCAAGGCGACGATACATAGCCGACCTGAGAGGGTGATCGGCCACACTGGGACTGAGACACGGCCCAGACTCCTACGGGAGGCAGCAGTAGGGAATCTTCGGCAATGGGGGCAACCCTGACCGAGCAACGCCGCGTGAGTGAAGAAGGTTTTCGGATCGTA…
21	Endocarditis	18.8	33.9	17.172	Tropheryma whipplei (type stran str. Twist) 100%		Tropheryma whipplei 100% (type strain str. Twist)		CCTTGCCGGCCTTACGCACAAGAGGCGCTTGTCAGCTCTTGGCCCCGGTGGACTGTCCCGCGAACGTGCCGGTGTTGAGGTTCGAGACGTAAATCCCAGTCATTACGGCAGGATGTGTCCGATCGAAACCCCAGAAGGTCCAAATATTGGCCTTATAGGGTCTTTAGCGTGCTATTCCAGGGTGAACAGTTTCGGCTTTATAGAAACCCCATATAGACGTGTTGTCAACGGAAAAGTCACAGACGATATTGAGTATATGACAGCAACACAGGAAGATGAGCATGCGATTGCCCAGGCAAGCACTCCGCTGCGACCGGACAACTCGTTTGTTGATGAGCGTGTTCTGGTTCGCCGAAAAGGTGGAGAGGTCGAGGTTGTACCGGCCGATCAGGTTGATTA…	GGCGGCGTGCTTAACACATGCAAGTCGAACGGAAATCAGGGAGCTTGCTCCCTGTGATTAGTGGCGAACGGGTGAGTAACACGTGAGCAACCTGCCCCTAACTTTGGGATAACTTCGGGAAACCGGGGCTAATACCAAATACGACCCATGAGGGCATCCTCTGTGGGTGGAAAGAATTTCGGTTGGGGATGGGCTCGCGGCCTATCAGCTTGTTGGTGGGGTAACGGCCTACCAAGGCATCGACGGGTAGCCGGCCTGAGAGGGTGATCGGCCACACTGGGACTGAGACACGGCCCAGACTCCTACGGGAGGCAGCAGTGGGGAATATTGCACAATGGGCGCAAGCCTGATGCAGCAACGCCGCGTGGGGGAAGAAGGCCTTCGGGTTGTAAACCTCTT…
22	Synovial fluid, ankle	17.6	32.6	20.464	Neisseria meningitidis 100% (type strain NCTC 10025 99,8%) / cinerea 99,4% (type strain ATCC 14685) / polysarcharea 99,2% (type strain ATCC 43768)	Neisseria gonorrhoeae 97,4%	Neisseria meningitidis 100% (type strain NCTC 10025 98,5%)	Neisseria gonorrhoeae 97,1% / polysaccharea (type strain ATCC 43768) 98,1% / cinerea 90,8% (type strain NCTC 10294)	CTTGTCTGAAGTAACCCATAAACGCCGCGTATCTGCATTGGGTCCGGGCGGTTTGACCCGCGAACGTGCCGGCTTCGAGGTACGGGACGTGCATCCGACCCACTACGGCCGCGTATGTCCGATTGAAACGCCTGAAGGTCCGAACATCGGTTTGATCAACTCATTGTCCGTTTATGCGCGCACCAATGATTACGGTTTCTTGGAAACGCCTTACCGCCGCGTTATCGACGGCAAAGTAACCGAGGAAATCGATTACTTGTCTGCCATCGAAGAAGGCCGCTATGTGATTGCACAGGCGAATGCCGATTTGGATTCAGATGGCAATCTGATTGGCGATTTGGTTACCTGTCGTGAAAAAGGCGAAACCATTATGGCAACGCCCGACCGCGTCCAATATAT…	GGCGGCATGCTTTACACATGCAAGTCGGACGGCAGCACAGAGAAGCTTGCTTCTCGGGTGGCGAGTGGCGAACGGGTGAGTAACATATCGGAACGTACCGAGTAGTGGGGGATAACTGATCGAAAGATCAGCTAATACCGCATACGTCTTGAGAGAGAAAGCAGGGGACTTTCGGGCCTTGCGCTATTCGAGCGGCCGATATCTGATTAGCTAGTTGGTGGGGTAAAGGCCTACCAAGGCGACGATCAGTAGCGGGTCTGAGAGGATGATCCGCCACACTGGGACTGAGACACGGCCCAGACTCCTACGGGAGGCAGCAGTGGGGAATTTTGGACAATGGGCGCAAGCCTGATCCAGCCATGCCGCGTGTCTGAAGAAGGCCTTCGGGTTGTAAAGGAC…
23	Endocarditis	18.5	35.1	24.456	Enterobacter hormaechei 100% (type strain str. 0992-77 99,1%) / quasihormaechei 100% (type strain WCHEs120003)/ asburiae 99.8%/Kosakonia cowanii JCM 10956 99.1%	Enterobacter cloacae subsp. cloacae 95,8% (type strain ATCC 13047) / kobei 96,4% (type strain DSM 73645 95,8%) / ludwigii 97,6% (type strain EN-119 95,8%) / bugandensis 97,8% (type strain EB-247) / mori 97,3% (type strain LMG 25706 95,7%) / roggenkampii 97% (type strain DSM 16690 96,4%) / cancerogenus 98,7% (type strain LMG 2693) / soli 96,2% (LMG 25861) /	Enterobacter hormaechei 100% (subsp. Steigerwaltii type strain DSM 16691 99,8%; type strain ATCC 49162 98,5%) / bugandensis 98,8% (type strain EB-247) - possible to separate based on the branching in genbank	Enterobacter cloacae subsp. cloacae 97,9% (type strain ATCC 13047) / kobei 97,7% / ludwigii 97,9% (type strain EN-119)/ asburiae 98,5% (type strain ATCC 35953 97,3%) / quasihormaechei 98,3% (type strain WCHEQ120003) / soli 98,3% (97,1% type strain LF7a) / cancerogenus 96,3% (type strain LMG 2693 96%) / mori 98,5% (97,7% type strain LMG 25706) / roggenkampii 97,7% (type strain DSM 16690)	GCTGTCTGAGATCACGCACAAACGTCGTATCTCCGCACTCGGCCCAGGCGGCCTGACCCGTGAACGCGCAGGCTTTGAAGTTCGAGACGTACACCCGACTCACTACGGTCGCGTATGTCCAATCGAAACGCCTGAAGGTCCAAACATCGGTCTGATCAACTCCCTGTCCGTGTACGCACAGACGAACGAATACGGTTTCCTCGAGACCCCGTATCGTAAAGTGACCGACGGTGTTGTTACTGACGAAATTCATTACCTGTCTGCTATCGAAGAAGGCAACTACGTTATCGCTCAGGCGAACTCCAACCTGGATGACGAAGGCCACTTTGTAGAAGATCTGGTTACCTGCCGTAGCAAAGGCGAATCCAGCTTGTTCAGCCGCGACCAGGTTGACTACAT…	AGTCGAACGGTAACAGGAAGCAGCTTGCTGCTTCGCTGACGAGTGGCGGACGGGTGAGTAATGTCTGGGAAACTGCCTGATGGAGGGGGATAACTACTGGAAACGGTAGCTAATACCGCATAACGTCGCAAGACCAAAGAGGGGGACCTTCGGGCCTCTTGCCATCGGATGTGCCCAGATGGGATTAGCTAGTAGGTGGGGTAACGGCTCACCTAGGCGACGATCCCTAGCTGGTCTGAGAGGATGACCAGCCACACTGGAACTGAGACACGGTCCAGACTCCTACGGGAGGCAGCAGTGGGGAATATTGCACAATGGGCGCAAGCCTGATGCAGCCATGCCGCGTGTATGAAGAAGGCCTTCGGGTTGTAAAGTACTTTCAGCGGGGAGGAAGGCGAT…
24	Endocarditis	21.1	33.2	26.087	Streptococcus oralis A1500389 99,6% / oralis S40 98,8%/ SK313 98,4% Jensen et al.	Streptococcus mitis 98% / infantis 97,8%/ pneumoniae 96,3%/pseudopneumoniae 96,3%	Streptococcus oralis 99% (SK1074, 98,8% 89a - Jensen et al.)	Streptococcus mitis 94,9% / infantis 90,5%/pseudopneumoniae 93%/ pneumoniae 95,3%	GCTTTCTGAGTTGTCTCACAAACGTCGTTTGTCAGCCTTAGGACCTGGTGGTTTGACTCGTGACCGTGCTGGATATGAAGTACGTGACGTGCACTATACTCACTATGGTCGTATGTGTCCAATTGAAACACCTGAAGGACCTAACATCGGTTTGATCAATAACTTGTCATCATACGGACACTTGAACAAGTATGGATTTGTTCAAACACCATACCGTAAGGTTGACCGTGAAACTGGTGTAGTCACAAACGAAATCGTTTGGTTGACAGCCGATGAAGAAGATGAATTTACTGTAGCACAGGCTAATTCAAAATTGAACGAAGATGGTACTTTTGCTGAGAAAGTCGTCATGGGACGTCACCAAGGGGTCAACCAAGAGTATCCAGCAGAAGTGGTTGA…	GGGGAACGCTGGCGGCGTGCCTAATACATGCAAGTAGAACGCTGAAGAGAGGAGCTTGCTCTTCTTGGATGAGTTGCGAACGGGTGAGTAACGCGTAGGTAACCTGCCTGGTAGCGGGGGATAACTATTGGAAACGATAGCTAATACCGCATAAAATTGATTATTGCATGATAGTCAATTGAAAGGTGCAACTGCACCACTACCAGATGGACCTGCGTTGTATTAGCTAGTTGGTGGGGTAACGGCTCACCAAGGCGACGATACATAGCCGACCTGAGAGGGTGATCGGCCACACTGGGACTGAGACACGGCCCAGACTCCTACGGGAGGCAGCAGTAGGGAATCTTCGGCAATGGACGGAAGTCTGACCGAGCAACGCCGCGTGAGTGAAGAAGGTTT…
25	Endocarditis	20.4	33.8	26.434	Streptococcus salivarius 99,8% (type strain NCTC 8618) / vestibularis 99,4% (type strain ATCC 49124 99,2%) / thermophilus 99,4% (type strain99,4%) /	Streptococcus equinus 92,8%	Streptococcus salivarius 100%( type strain NCTC 8618)	Streptococcus vestibularis 97,1% / thermophilus 96,9% (type strain ATCC19258)/ equinus 90%	ATTGTCAGAGTTGTCACACAAACGTCGTTTGTCAGCCTTGGGACCTGGTGGTTTGACACGTGACCGTGCCGGATATGAAGTTCGTGACGTGCACTACACGCACTACGGTCGTATGTGTCCAATTGAAACACCTGAAGGACCTAACATCGGTTTGATCAATAACTTGTCTTCATACGGACACCTTAACAAGTATGGTTTCATTCAAACACCATATCGTAAGGTTGACCGTGCAACTGGTAAAGTAACCAACGAAGTAGTTTGGTTGACTGCCGACGAAGAAGATGAGTACACAGTTGCTCAGGCTAACTCTAAATTGAACGAAGATGGAACATTTGCAGAAGAGATCGTTATGGGGCGTCATCAAGGTAATAACCAAGAGTACCCATCACACCTTGTAGA…	GGCGGCGTGCCTAATACATGCAAGTAGAACGCTGAAGAGAGGAGCTTGCTCTTCTTGGATGAGTTGCGAACGGGTGAGTAACGCGTAGGTAACCTGCCTTGTAGCGGGGGATAACTATTGGAAACGATAGCTAATACCGCATAACAATGGATGACACATGTCATTTATTTGAAAGGGGCAAATGCTCCACTACAAGATGGACCTGCGTTGTATTAGCTAGTAGGTGAGGTAACGGCTCACCTAGGCGACGATACATAGCCGACCTGAGAGGGTGATCGGCCACACTGGGACTGAGACACGGCCCAGACTCCTACGGGAGGCAGCAGTAGGGAATCTTCGGCAATGGGGGCAACCCTGACCGAGCAACGCCGCGTGAGTGAAGAAGGTTTTCGGATCGTA…
26	Endocarditis	15.2	37	20.945	Streptococcus mitis 99,6% (type strain NCTC12261) / pneumoniae 99,6% (type strain ATCC 33400 99,4%) /pseudopneumoaniae 99,6% (type strain ATCC BAA-960 wgs)/oralis 99,8% / toyakuensis 99,2% (type strain TP1632)		Streptococcus mitis 99,4% (type strain NCTC 12261)	Streptococcus pseudopneumoniae 97,1% (type strain ATCC BAA-960)/ pneumoniae 96,3%/ oralis 96,9%	ACTTTCTGAGTTGTCTCACAAACGCCGTTTGTCAGCCTTGGGGCCTGGTGGTTTGACACGTGACCGTGCTGGATATGAAGTACGTGACGTGCACTACACTCACTACGGTCGTATGTGTCCAATCGAGACACCTGAAGGACCTAATATCGGTTTGATCAATAACTTGTCATCTTACGGACACTTGAACAAATATGGTTTTGTTCAAACACCATACCGTAAAGTTGACCGTGAAACAGGTGTTGTTACGAACGAAATCGTTTGGTTGACAGCCGATGAAGAAGATGAATTTACTGTAGCACAGGCTAATTCTCGTCTGAATGAAGATGGAACATTTGCTGAGAAAGTTGTCATGGGTCGTCACCAAGGGGTCAACCAAGAGTATCCAGCTAATGTTGTTGA…	GGCGGCGTGCCTAATACATGCAAGTAGAACGCTGAAGGAGGAGCTTGCTTCTCTGGATGAGTTGCGAACGGGTGAGTAACGCGTAGGTAACCTGCCTGGTAGCGGGGGATAACTATTGGAAACGATAGCTAATACCGCATAATAGTAGATGTTGCATGACATTTGCTTAAAAGGTGCAATTGCATCACTACCAGATGGACCTGCGTTGTATTAGCTAGTTGGTGGGGTAACGGCTCACCAAGGCGACGATACATAGCCGACCTGAGAGGGTGATCGGCCACACTGGGACTGAGACACGGCCCAGACTCCTACGGGAGGCAGCAGTAGGGAATCTTCGGCAATGGACGGAAGTCTGACCGAGCAACGCCGCGTGAGTGAAGAAGGTTTTCGGATCGTAAA…
27	Synovial fluid, shoulder	16.5	33	20.836	Fusobacterium vincentii 99,3% (type strainATCC 49256)	Fusobacterium animalis 96,4% type JCM 11025 (98,8%- mange referanser, men mest sannsynlig alle feil)/ polymorphum 94,5% / nucleatum 97,4%	Fusobacterium vincentii 99,4% / 99,2% (type ATCC 49256)	Fusobacterium animalis 95% / polymorphum 95,6% / nucleatum 95,4%	ACTTGCTGAATTGACACATAAGAGAAGAATATCAGCATTAGGACCTGGTGGACTTTCAAGAGAAAGAGCAGGATTTGAAGTAAGAGACGTTCACGATTCTCACTATGGAAGAATTTGTCCAATAGAAACACCAGAAGGACCAAATATTGGACTTATTGGATCACTTGCTACTTATGCTAAGATTAATAAATATGGATTTATTGAAACACCTTATGTAAAAGTAGAAAATGGAGTAGCATTAGTTGATGATGTTCGTTATCTTGCAGCTGATGAAGAAGATGGATTATTCATAGCTCAAGCTGATACTAAACTTGATAAAAATAATAAATTACAAGGTTTAGTAGTTTGTAGATATGGACATGAAATTGTTGAAATAGAACCTGAAAGAGTAAACTATAT…	CTGAAAGCACTTTACATTCCGAAAAACTTCATCGTGCACACAGAATTGCTGGATCAGACTCTCGGTCCATTGTCCAATATTCCCCACTGCTGCCTCCCGTAGGAGTAAGGGCCGTGTCTCAGTCCCCTTGTGGCCGATCACCCTCTCAGGCCGGCTACCCATCATCGCCTTGGTGAGCCGTTACCTCTCCAACTAGCTAATGGGACGCAAAGCTCTCTCACAGCGCTTATAGCTTTCATAATTATRGGATGCCCTATTATCATAATATTAGGTATTAGCATTCGTTTCCAAATGTTGTCCCTAGCTGTGAGGCAAGTTCTTTACGCGTTACTCACCCGTCCGCCACCCAAACCTAAGTTAAAAACCCAAATTCAAGTTGACTTGCATGTGTTAAGCATT…
28	Endocarditis	13.2	32.7	18.888	Staphylococcus epidermidis 100% (type ATCC 14990) / capitis 99% (type JCM 2420) /caprae 99,2%	Staphylococcus hominis 97% / haemolyticus 97% /xylosus 96%	Staphylococcus epidermidis 100% (99,8% type strain ATCC 14990)	Staphylococcus hominis 90,9% / caprae 89% / xylosus 89,5% / capitis 88,2% / haemolyticus 87%	GTTAGCAGAGTTAACGCACAAACGTCGTTTATCTGCTCTAGGGCCTGGTGGATTAACACGTGAACGTGCTCAAATGGAAGTGCGTGACGTTCACTACTCTCACTATGGGCGTATGTGTCCAATTGAAACACCTGAGGGTCCTAATATTGGTTTAATAAACTCATTGTCAAGTTATGCTAGAGTGAATGAATTTGGTTTTATTGAAACGCCATATCGTAAAGTGGATTTAGATACAAACTCAATCACTGATCAAATAGATTATTTGACAGCTGATGAAGAGGATAGTTACGTTGTTGCACAGGCTAATTCTAGACTTGATGAAAATGGTCGTTTCTTAGATGATGAAGTTGTTTGTCGTTTCCGTGGTAATAACACTGTTATGGCTAAAGAAAAAATGGA…	GGCGGCGTGCCTAATACATGCAAGTCGAGCGAACAGACGAGGAGCTTGCTCCTCTGACGTTAGCGGCGGACGGGTGAGTAACACGTGGATAACCTACCTATAAGACTGGGATAACTTCGGGAAACCGGAGCTAATACCGGATAATATATTGAACCGCATGGTTCAATAGTGAAAGACGGTTTTGCTGTCACTTATAGATGGATCCGCGCCGCATTAGCTAGTTGGTAAGGTAACGGCTTACCAAGGCAACGATGCGTAGCCGACCTGAGAGGGTGATCGGCCACACTGGAACTGAGACACGGTCCAGACTCCTACGGGAGGCAGCAGTAGGGAATCTTCCGCAATGGGCGAAAGCCTGACGGAGCAACGCCGCGTGAGTGATGAAGGTCTTCGGATCGT…
29	Synovial fluid, hip joint	26.1	30.7	32.255	Prevotella sp. Oral taxon 472 99,4% / oral taxon 317 98,9%		Human DNA			AGCTACAGGCTTAACACATGCAAGTCGCGGGGCAGCATGGGGGTTGCTTGCAACCCCCGATGGCGACCGGCGCACGGGTGAGTAACGCGTATCCAACCTGCCCTTCACCACGGGATAACCCGGCGAAAGTCGGACTAATACCGTATGTTGTCCATTGACGGCATCCGATTTGGACGAAAGGCTTGGCGGTGAGGGATGGGGATGCGTCCGATTAGCTTGACGGCGGGGTAACGGCCCACCGTGGCTACGATCGGTAGGGGTTCTGAGAGGAAGGTCCCCCACACTGGAACTGAGACACGGTCCAGACTCCTACGGGAGGCAGCAGTGAGGAATATTGGTCAATGGGCGTAAGCCTGAACCAGCCAAGTAGCGTGCAGGATGACGGCCCTATGGGTTGTA…
30	Tissue, knee prosthesis	27.7	31.5	31.745	Enterobacter hormaechei 100% (type strain DSM 16691) / asburiae 100% (type strain ATCC 35953 99,6%) / quasihormaechei 99,8% (WCHs120003)	Enterobacter cloacae subsp. Cloacae 96% / ludwigii 96% (type strain EN-119) / kobei 96% (type strain DSM 13645) /mori 96,6% (type strain LMG 25706 96,2%) / soli 96,8% (LF7a; type strain ATCC BAA-2102 96,2%) / bugandensis 97,9% (EB-247) / roggenkampii 97,4% (type strain DSM 16690 96,6%) / cancerogenus 98,7% (type strain LMG 2693)	Human DNA			GGCGGCAGGCCTAACACATGCAAGTCGAACGGTAACAGGAAGCAGCTTGCTGCTTTGCTGACGAGTGGCGGACGGGTGAGTAATGTCTGGGAAACTGCCTGATGGAGGGGGATAACTACTGGAAACGGTAGCTAATACCGCATAACGTCGCAAGACCAAAGAGGGGGACCTTCGGGCCTCTTGCCATCGGATGTGCCCAGATGGGATTAGCTAGTAGGTGGGGTAACGGCTCACCTAGGCGACGATCCCTAGCTGGTCTGAGAGGATGACCAGCCACACTGGAACTGAGACACGGTCCAGACTCCTACGGGAGGCAGCAGTGGGGAATATTGCACAATGGGCGCAAGCCTGATGCAGCCATGCCGCGTGTATGAAGAAGGCCTTCGGGTTGTAAAGTAC…
31	Endocarditis	25.6	36.3	27.837	Staphylococcus caprae 100% (type strain DSM 20608) / capitis 99,8% (type strain DSM 20326 99,4%) /saccharlolyticus 99,6% (type strain DSM 20359 99,2%) / epidermidis 99,2%	Staphylococcus haemolyticus 96,4%	Staphylococus caprae 100% (type strain DSM20608 98,7%)	Staphylococcus capitis 92,8% / saccharolyticus 90% / epidermidis 98,1% / haemolyticus 91,4%	ATTAGCTGAGTTGACTCATAAACGTCGTCTATCAGCACTAGGACCTGGTGGTTTAACACGTGAACGTGCTCAAATGGAAGTGCGTGACGTTCACTATTCTCACTATGGCCGTATGTGTCCAATCGAAACACCTGAGGGTCCAAACATTGGTTTAATCAACTCATTATCAAGTTATGCACGAGTAAATGAATTTGGTTTTATTGAAACACCTTATCGTAAAGTAGATTTAGATACGAACTCTATCACTGACCAAATTGATTACTTAACTGCTGATGAAGAAGATAGTTACGTTGTTGCCCAAGCGAACTCTCGTTTAGACGAAAATGGTCGTTTCTTAGATGACGAAGTTGTTTGTCGTTTCCGTGGTAATAACACAGTTATGGCTAAAGAGAAAATGGA…	GGCGGCGTGCCTAATACATGCAAGTCGAGCGAACAGACGAGGAGCTTGCTCCTCTGACGTTAGCGGCGGACGGGTGAGTAACACGTGGATAACCTACCTATAAGACTGGGATAACTTCGGGAAACCGGAGCTAATACCGGATAACATGTTGAACCGCATGGTTCAACAGTGAAAGACGGTCTTGCTGTCACTTATAGATGGATCCGCGCCGCATTAGCTAGTTGGTAAGGTAACGGCTTACCAAGGCAACGATGCGTAGCCGACCTGAGAGGGTGATCGGCCACACTGGAACTGAGACACGGTCCAGACTCCTACGGGAGGCAGCAGTAGGGAATCTTCCGCAATGGGCGAAAGCCTGACGGAGCAACGCCGCGTGAGTGATGAAGGTCTTCGGATCGT…
32	Abscess, hip prosthesis	28.6	33.1	33.138	Streptococcus mitis 100% (NCTC 12661) / pneumoniae 100% (type strain ATCC 33400 99%) /pseudopneumoniae 99,5% (type strain ATCC BAA-960)/oralis 99,5%		Streptococcus mitis 98,5% (type NCTC 12261)	Streptococcus pneumoniae 97,6% / pseudopneumoniae 96,5%(type strain ATCC BAA-960) /oralis 96,7%	GTGGTTTGACACGTGACCGCGCTGGATATGAAGTACGTGACGTGCACTACACTCACTACGGTCGTATGTGTCCAATCGAGACACCTGAAGGACCTAATATCGGTTTGATCAATAACTTGTCATCTTACGGACACTTGAACAAATATGGTTTTGTTCAAACACCATACCGTAAAGTTGACCGTGAAACAGGTGTTGTTACGAACGAAATCGTTTGGTTGACAGCCGATGAAGAAGATGAATTTACTGTAGCACAGGCTAATTCTCGTCTGAATGAAGATGGAACATTTGCTGAGAAAGTTGTCATGGGTCGTCACCAAGGGGTCAACCAAGAGTATCCAGCTAATGTTGTTGACTACATGGACGTATCACCAAAACAGGTAGTTGCCGTTGCGACAACAT…	GGCGGCGTGCCTAATACATGCAAGTAGAACGCTGAAGGAGGAGCTTGCTTCTCCGGATGAGTTGCGAACGGGTGAGTAACGCGTAGGTAACCTGCCTGGTAGCGGGGGATAACTATTGGAAACGATAGCTAATACCGCATAAGAGTAGATGTTGCATGACATTTGCTTAAAAGGTGCAATTGCATCACTACCAGATGGACCTGCGTTGTATTAGCTAGTTGGTGGGGTAACGGCTCACCAAGGCGACGATACATAGCCGACCTGAGAGGGTGATCGGCCACACTGGGACTGAGACACGGCCCAGACTCCTACGGGAGGCAGCAGTAGGGAATCTTCGGCAATGGACGGAAGTCTGACCGAGCAACGCCGCGTGAGTGAAGAAGGTTTTCGGATCGTAAA…
33	Abscess, hip	27.8	31.3	33.094	Klebsiella pneumoniae 100% / quasipneumoniae 100% (99,6% type strain 01A030) / variicola 99,6% (type strain DSM 15968) / africana 99,1% (type strain SB5857)	Klebsiella michiganensis 98,3% (type)/ aerogenes 98,5% (type NCTC 10006) / oxytoca 98,3% (type JCM 1665 97,4%)	Human DNA			GGCGGCAGGCCTAACACATGCAAGTCGAGCGGTAGCACAGAGAGCTTGCTCTCGGGTGACGAGCGGCGGACGGGTGAGTAATGTCTGGGAAACTGCCTGATGGAGGGGGATAACTACTGGAAACGGTAGCTAATACCGCATAATGTCGCAAGACCAAAGTGGGGGACCTTCGGGCCTCATGCCATCAGATGTGCCCAGATGGGATTAGCTAGTAGGTGGGGTAACGGCTCACCTAGGCGACGATCCCTAGCTGGTCTGAGAGGATGACCAGCCACACTGGAACTGAGACACGGTCCAGACTCCTACGGGAGGCAGCAGTGGGGAATATTGCACAATGGGCGCAAGCCTGATGCAGCCATGCCGCGTGTGTGAAGAAGGCCTTCGGGTTGTAAAGCACTT…

## Sheet: WGS - isolates
Table S3. Results from whole genome sequencing of bacterial isolates. ANI (%) calculations.
Sample ID number	16S rRNA sequencing	rpoB gene sequencing	ANI	ANI	ANI	ANI	ANI	ANI	ANI	ANI	ANI	ANI
S05	Actinomyces naeslundii 99% / naeslundii JCM 9349T/NCTC 10301T 98,8% / Actinomyces marsielle-P3109 (oralis) 98,4%	Actinomyces "oralis" / sp. Marseille-P3109 100%	A.oralis (sp.Marseille-P3109) T: 98,51%	A.naeslundii ATCC 27039: 88,35% / NCTC 10301 T: 88,21%	Actinomyces viscosus CCUG 34288 T: 97,94%
S07	Aggregatibacter aphrophilus ATCC 33389T 99,8%	Aggregatibacter aphrophilus NJ8700 99% /Aggregatibacter kilianii 98,6%	A.phrophilus NCTC 11096: 96,91%; ATCC 33389 T:96,99%	A.kilianii PN528 T: 94,25%
S08	Aggregatibacter segnis ATCC 10977T 100% / sp. Marseille-P9115 99,2%	Aggregatibacter segnis 96,3% = Aggregatibacter sp. Marseille-P9115 97,5%/Aggregatibacter HMT 458 = 96.7% (one MAG 100%, one MAG 97,5%)	Aggregatibacter segnis NCTC 10977 T: 96,2%	Aggregatibacter sp. Marseille - P9115: 95,19%	Aggreagtibacter kilianii PN28 T: 85,09%	Aggreagatibacter aphrophilus ATCC 33389 T: 84,58%
S22	Campylobacter showae ATCC 51146T 99,6%	Campylobacter rectus 99,4%	Campylobacter rectus ATCC 33238 T: 96,12% / FDAARGOS 1549: 96,03%	Campylobacter showae ATCC 51146 T: 89,0%	Campylobacter massiliensis - Q3452 T: 89,59%
S46	Fusobacterium oral taxon C10 99,78% / animalis 99,3% (ATCC 51191T 97,8%)	Fusobacterium sp. 96,9%	Fusobacterium animalis ATCC 51191 T: 93,05%	Fusobacterium vincentiii ATCC 51190 T: 93,11%	Fusobacterium nucleatum subsp. Nucleatum ATCC 23726 T: 91,5%	Fusobacterium nucleatum subsp. Polymorphum ATCC 10953 T: 90,32%	Fusobacterium hwasookii KCOM 1249 T: 89,29%	Fusobacterium canifelinum FDARGOS 1126 T: 90,28%	Fusobacterium sp. Oral taxon 370: 85,76%	Fusobacterium periodonticum ATCC 33693 T: 85,72% / pseudoperiodonticum KCOM 1259 T: 85,27%	Fusobacterium massiliense - Marseille-P2749 T: 81,28	Fusobacterium perfoetens ATCC 29250 T: 72,21%
S48	Haemophilus seminalis 100% (SZY H1T 99,8%)	Haemophilus haemolyticus 97,7 %	Haemophilus haemolyticus ATCC 33390 T: 94,94% / M19501: 95,08% / M19107: 94,74% / CCUG 12834 T: 94,86%	Haemophilus seminalis T: 92,52%	Haemophilus inluenzae NCTC 8143 T: 92,26%	Haemophilus pittmaniae NCTC 13334 T: 76,38%			ANI H. haemolyticus ATCC 33390 vs. M19501: 94,29% / CCUG 12834 vs M19501: 94,43%
S50	Haemophilus parainfluenzae 97,9%/ parainfluenzae ATCC 33392 97,2%	Haemophilus parainfluenzae 97,7%	Haemophilus parainfluenzae ATCC 33392 T: 92,36% (NCTC 10665: 97,54% / LC 1315: 95,68%)	Haemophilus influenzae NCTC 8143 T: 79,04%	Haemophilus haemolyticus CCUG 12834 T: 79,53%	Haemophilus seminalis T: 79,76%	Haemophilus pittmaniae NCTC 13334 T: 78,59%	Haemophilus parahaemolyticus CCUG 3716 T: 73,46%	ANI: H.parainfluenzae ATCC 33392 vs. NCTC 10665: 92,26% / ATCC 33392 vs LC 1315: 92,65% / NCTC 10665 vs. LC 1315: 95,31%
S51	Haemophilus haemolyticus 96,2% ATCC 33390 (wgs 97,9%) / influenzae 97,9%	Haemophilus seminalis 98,3% /haemolyticus 97,9%	Haemophilus haemolyticus CCUG 12834 T: 94,26% / ATCC 33390 T: 94,23% / M19501: 94,30%	Haemophilus seminalis T: 92,16%	Haemophilus influenzae NCTC 8143 T: 92,19%	Haemophilus pittmaniae NCTC 13334 T: 76,57%	Haemophilus parahaemolyticus CCUG 3716 T: 74,33%
S57	Moraxella osloensis 99,7% NCTC 10465 99,7%, CCUG 350T 99.4% / *Moraxella tetraodonis type P-22 99,7%	Moraxella osloensis 97.7% (YV1 99,79% )/ *Morxella tetraodonis P-22 type 99,4%	Moraxella osloensis CCUG 350 T: 95,02% / YV1: 94,88%	Moraxella tetraodonis T: 95,7%
S62	Mycobacterium neoaurum DSM 44074 100% / bacteremicum DSM 45578 100%	Mycobacterium sp. (Mycobacterium neoaurum 93,8% (DSM 44074 92.4%) /Mycobacterium bacteremicum DSM 455778 93,2%	Mycolicibacterium neoaurum DSM 44074 T: 76,52%	Mycolicibacterium bacteremicum DSM 45578 T: 77,02%
S72	Shaalia odontolytica 98,9% (type NCTC9935 98%) / Shaalia meyeri 98% DSM 20733	Schaalia odontolytica 97,1%	Schaalia odontolytica NCTC 9935 T: 85,9% / FDAARGOS732: 87,3%	Schaalia meyeri DSM 20733 T: 80,84%	Schaalia turicensis CT001: 73,21%
S73	Schaalia turucensis 97,8% ACS-279-V-Col4 (type APL10 97,4%)	Schaalia turicensis CT001 97,3%; ACS-279-V-Col4 97,7% (1 refernce 98,6% wgs)	Schaalia turicensis CT001:95,61% / ACS-279-V-Col4: 95,82%	Schaalia odontolytica NCTC 9935 T: 73,15%
S88	Streptococcus infantis 98.7% (type NCTC 13771/ATCC 700779 98,7)	Streptococcus infantis 100% (D6t1_180914 B1)/ 97,7% = S. oral taxon 431 97.5%	Streptococcus infantis ATCC 700779 T: 93,63% / infantis D6t1_180914 B1: 96,05%/ infantis SK1302: 88,32/SK970 91.77	Streptococcus infantis(peroris) ATCC 700780 T: 88,54%	Streptococcus oralis ATCC 35037 T: 82,22%	Streptococcus australis ATCC 700641 T: 77,66%
S89	Streptococcus intermedius 100% (ATCC 27335)	Streptococcus intermedius 99,59% (S23 og BCC34) wgs	Streptococcus intermedius ATCC 27335 T: 98,37%	Streptococcus constellatus NCTC 11325 T: 92,18%	Streptococcus anginosus DSM 20563 T: 87,16%
S95	Streptococcus oralis subsp. tigurinus 100% (99,6% type AZ_3a); subsp. Dentisani HP01: 99,8% / subsp. Oralis (SK313; SK1074) 100% (NCTC 11427/ATCC35037 94,9%)	Streptococcus oralis str. S07-2 (dentisani) 97,7% / subsp. Dentisani BCA2 96,5% / subsp. Oralis 96,7% / subsp. Tigurinus 96,3% wgs	S.oralis ATCC35037 T og NCTC 11427 T: 94.9%; CCUG 53468: 94,89%; oralis (subsp. Dentisani) str. S07-2: 94,73% / oralis subsp. Dentisani (ATCC 10557): 94,91%	Streptococcus oralis subsp. Dentisani HP01: 92,68 / Subsp. dentisani AZ8: 92,43% / oralis subsp. Oralis (SK1074): 93,16% / sp. Oral taxon 071 (oralis subsp. Tigurinus): 92,37%	S.mitis NCTC12261 neotype: 86,42%; SK637: 86,02%
S96	Streptococcus oralis subsp. Oralis 99,6% (ATCC 35037) / subsp. Dentisani (ATCC 10557) 100% / sp. Oral taxon 071 (subsp. Tigurinus) 95,2% /	Streptococcus oralis (subsp.dentisani) S56 97,3% / str. S07-2 (dentisani): 96,9% / subsp. Oralis 96,1% (ATCC10557 - 95,3%)	S.oralis ATCC 35037 T og NCTC11427 T: 95,35%; CCUG53468: 94,94%; S07-2 (dentisani): 94,7%; oralis subsp. dentisani (atcc 10557): 95,12%	Streptococcus sp. Oral taxon 071 (subsp. Tigurinus): 92,51% / Az8 (dentisani): 92,46% / SK1074 (subsp. Oralis): 93,11% / sp. Oral taxon 071: 92,51% / HP01 (dentisani) 92,75%	S.mitis NCTC1226 neotype: 86,36%; SK637:86,29%
S112	Veillonella montpellierensis 99,8% wgs; 99,4% sp. 2001-112662 /DNF00314 99,8	Veillonella montpeillierensis MAG 98,9% (2 references)	Veillonella montpellierensis DSM 17217 T:96,28 % /DNF00314 96,1	Veillonella atypica NCTC 11830 T: 71,66%
